# Supplementary material for: Spontaneous variability in gamma dynamics described by a damped harmonic oscillator driven by noise
Source: Nat Commun. 2022 Apr 19;13:2019. doi: 10.1038/s41467-022-29674-x (PMC9018758; doi:10.1038/s41467-022-29674-x)
Supplement: Supplementary file 3 — Source Data [file 41467_2022_29674_MOESM3_ESM.xlsx]

## Sheet: Fig2c
Figure 2c
Dataset/ Rel. cycle	Pearson's r amp x dur	Mean of randomization distribution	Confidence Intervals (randomization)	Confidence Intervals (t-test)
I Grating prev	0.114398	0.000439762	0.00541589	N/A
I Grating current	0.441053	-0.000170186	0.00538082	N/A
I Grating next	-0.032732	-0.000349796	0.00543743	N/A
J Grating prev	0.00727274	-1.54968e-05	0.00170749	N/A
J Grating current	0.450581	-1.60625e-05	0.00176522	N/A
J Grating next	-0.0266753	3.8785e-05	0.00174897	N/A
P Grating prev	-0.102414	-2.76612e-05	0.0016569	N/A
P Grating current	0.176846	3.929e-05	0.00173688	N/A
P Grating next	0.0817044	0.000102893	0.00169422	N/A
T Grating prev	0.314332	-1.24995e-05	0.000468601	N/A
T Grating current	0.393661	-6.85746e-06	0.000462227	N/A
T Grating next	0.236384	-1.51864e-05	0.000464661	N/A
H Color prev	-0.0995593	1.42326e-05	0.00163028	N/A
H Color current	0.323614	-1.76838e-06	0.00167607	N/A
H Color next	-0.139721	8.59737e-05	0.00170872	N/A
I Color prev	0.0578221	-9.70445e-06	0.00521211	N/A
I Color current	0.375097	0.000340552	0.00514128	N/A
I Color next	-0.0364202	0.000383136	0.0052665	N/A
T Color prev	0.190557	4.19923e-05	0.00143004	N/A
T Color current	0.363979	-3.7027e-05	0.00122942	N/A
T Color next	0.124668	-4.91297e-05	0.00128521	N/A
All Data prev	0.0689155	N/A	N/A	0.1406
All Data current	0.36069	N/A	N/A	0.0853
All Data next	0.029601	N/A	N/A	0.1161

## Sheet: Fig2d
Figure 2d
Dataset/ Rel. cycle	Pearson's r amp x dur	Mean of randomization distribution	Confidence Intervals (randomization)	Confidence Intervals (t-test)
J Grating prev	0.104477	3.37754e-05	0.00242059	N/A
J Grating current	0.556026	-0.000102759	0.00224416	N/A
J Grating next	-0.0118923	5.18872e-05	0.00243791	N/A
T Grating prev	0.119442	2.29902e-05	0.000911389	N/A
T Grating current	0.615445	-6.71983e-05	0.000927775	N/A
T Grating next	-0.0776908	-1.04428e-05	0.000813496	N/A
H Color prev	0.0624029	0.000283431	0.00564074	N/A
H Color current	0.630226	1.43566e-05	0.00545981	N/A
H Color next	-0.0679245	0.000290375	0.00545319	N/A
T Color prev	0.15566	1.23882e-07	0.00254164	N/A
T Color current	0.616937	-6.30807e-05	0.00232261	N/A
T Color next	-0.0492982	-0.000168265	0.00254211	N/A
All Data prev	0.110495	N/A	N/A	0.0614
All Data current	0.604659	N/A	N/A	0.0527
All Data next	-0.0517014	N/A	N/A	0.0462

## Sheet: Fig4a
Figure 4a
Dataset/ Rel. cycle	Spearman's rho amp x dur	Mean of randomization distribution	Confidence Intervals (randomization)	Confidence Intervals (t-test)
I Grating prev	0.0439772	-0.000843243	0.0174364	N/A
I Grating current	0.29008	-4.44707e-05	0.0235528	N/A
I Grating next	0.0426833	-0.00140785	0.0516459	N/A
J Grating prev	-0.021944	0.000264961	0.0493806	N/A
J Grating current	0.173235	0.000321833	0.0261916	N/A
J Grating next	0.172415	0.00405432	0.0506324	N/A
P Grating prev	-0.11862	-7.7952e-05	0.00191841	N/A
P Grating current	0.0069819	1.5036e-06	0.00152032	N/A
P Grating next	-0.036226	-2.45732e-05	0.00197596	N/A
T Grating prev	0.111666	-0.00016761	0.00159421	N/A
T Grating current	0.159857	8.29452e-05	0.00129515	N/A
T Grating next	0.144637	8.69264e-05	0.00150743	N/A
H Color prev	-0.113217	0.00179671	0.124784	N/A
H Color current	0.343722	-0.00192404	0.0222936	N/A
H Color next	-0.0609796	-4.00227e-05	0.117213	N/A
I Color prev	-0.0356986	0.00156403	0.0173968	N/A
I Color current	0.319541	-8.77464e-05	0.00565658	N/A
I Color next	-0.0376536	-0.0008216	0.0179406	N/A
T Color prev	-0.0213968	-0.000162631	0.00837809	N/A
T Color current	0.096469	0.000322261	0.00453973	N/A
T Color next	0.0205485	-0.000208104	0.00868543	N/A
All Data prev	-0.0221762	N/A	N/A	0.0788
All Data current	0.198555	N/A	N/A	0.0977
All Data next	0.0350607	N/A	N/A	0.1299

## Sheet: Fig4c
Figure 4c
Dataset/ Rel. cycle	Spearman's rho amp x dur	Mean of randomization distribution	Confidence Intervals (randomization)	Confidence Intervals (t-test)
I Grating prev	0.0426833	-0.000124744	0.0174525	N/A
I Grating current	0.279069	0.00031852	0.0141803	N/A
I Grating next	-0.252397	-0.000843243	0.0174364	N/A
J Grating prev	-0.00803785	0.000600877	0.0241048	N/A
J Grating current	0.18928	0.000682698	0.0154205	N/A
J Grating next	0.163539	0.000949946	0.0196834	N/A
P Grating prev	-0.0992622	2.4219e-05	0.00131767	N/A
P Grating current	0.172147	7.55684e-05	0.00118212	N/A
P Grating next	-0.0318307	5.17686e-06	0.00122525	N/A
T Grating prev	-0.0237247	2.58382e-05	0.000994928	N/A
T Grating current	0.0508172	8.33944e-07	0.000821448	N/A
T Grating next	-0.00152508	6.97844e-05	0.00107476	N/A
H Color prev	-0.212381	0.000302187	0.00967735	N/A
H Color current	0.298234	-0.000201478	0.00908793	N/A
H Color next	0.162857	0.000623387	0.0296339	N/A
I Color prev	-0.131779	0.000244338	0.00447693	N/A
I Color current	0.333218	-0.000210147	0.00382598	N/A
I Color next	-0.012514	0.000273953	0.00467464	N/A
T Color prev	-0.0741509	-0.000294648	0.00407244	N/A
T Color current	0.0985861	-5.62514e-05	0.00456616	N/A
T Color next	-0.0136123	0.000141638	0.00386343	N/A
All Data prev	-0.0723789	N/A	N/A	0.0756
All Data current	0.20305	N/A	N/A	0.1154
All Data next	0.00207389	N/A	N/A	0.085

## Sheet: Fig5a
Figure 5a
Frequency rel. to gamma peak	Normalized mean amplitude	Confidence intervals of amplitude	Normalized frequency counts	Confidence intervals of frequency counts
-20	0.712625	0.0376589	0.00287352	0.00257537
-19	0.737685	0.0401208	0.00469042	0.00353479
-18	0.759237	0.042289	0.00444964	0.00268877
-17	0.785463	0.0450932	0.00652978	0.00368753
-16	0.797358	0.0628624	0.0086914	0.0046309
-15	0.810301	0.0483895	0.0095339	0.00408519
-14	0.8106	0.0518667	0.011814	0.00444239
-13	0.808026	0.0550688	0.0140186	0.00474914
-12	0.813963	0.0518775	0.0164923	0.00505993
-11	0.82115	0.0488069	0.0190058	0.00531333
-10	0.815149	0.0451366	0.0223935	0.00560976
-9	0.809575	0.041477	0.0257167	0.00589364
-8	0.811402	0.0401105	0.028206	0.00600579
-7	0.81119	0.0391468	0.0301623	0.00607423
-6	0.811099	0.0367546	0.0305246	0.00567777
-5	0.810855	0.0342328	0.0309204	0.00530058
-4	0.807404	0.0338867	0.0315467	0.00526273
-3	0.804282	0.0336452	0.0320739	0.00522082
-2	0.800456	0.0336141	0.032338	0.00518847
-1	0.800921	0.0337605	0.0324979	0.00511592
0	0.801473	0.0339525	0.0326263	0.0050489
1	0.801609	0.0341935	0.0325655	0.00496585
2	0.795805	0.0336726	0.0311931	0.0047067
3	0.789644	0.0331403	0.0297427	0.00444443
4	0.783569	0.0326501	0.0281649	0.0041752
5	0.782708	0.0331852	0.0267149	0.00400949
6	0.781723	0.0337401	0.0251903	0.0038434
7	0.780635	0.0343419	0.0237097	0.00368522
8	0.779193	0.034998	0.0222561	0.00353182
9	0.771893	0.0345755	0.0209035	0.00336599
10	0.764507	0.0341096	0.0195583	0.00319862
11	0.756952	0.0336351	0.0181732	0.00303371
12	0.749411	0.0331588	0.0167713	0.00286815
13	0.743585	0.0340019	0.0154063	0.00272265
14	0.736218	0.0349555	0.0142434	0.00258216
15	0.728816	0.035926	0.0131301	0.00244476
16	0.721252	0.0369205	0.0120624	0.00231268
17	0.713588	0.0379416	0.0110397	0.00218355
18	0.706387	0.0381045	0.0102225	0.00209554
19	0.698995	0.0382337	0.00943678	0.0020102
20	0.691434	0.038293	0.00872405	0.00193186

## Sheet: Fig5b
Figure 5b
Frequency rel. to gamma peak	Normalized mean amplitude	Confidence intervals of amplitude	Normalized frequency counts	Confidence intervals of frequency counts
-20	0.637548	0.13871	0.00575348	0.00153789
-19	0.637864	0.126965	0.00679507	0.0016474
-18	0.631188	0.116755	0.00705914	0.00146584
-17	0.654364	0.11073	0.00919315	0.0017687
-16	0.675165	0.104524	0.0111368	0.00203986
-15	0.668837	0.0970052	0.0114741	0.00181386
-14	0.683433	0.0946999	0.0126364	0.00188391
-13	0.698363	0.0929678	0.0135398	0.00191831
-12	0.696239	0.0881643	0.0155524	0.00199526
-11	0.695579	0.0834244	0.0175892	0.00206307
-10	0.701355	0.0803003	0.0187741	0.00205924
-9	0.707538	0.0775496	0.0199626	0.00205159
-8	0.71319	0.0755263	0.0218946	0.00209319
-7	0.717206	0.0737163	0.0235586	0.00212395
-6	0.719598	0.0718047	0.0234927	0.00198378
-5	0.721347	0.0700091	0.0234849	0.00184645
-4	0.720739	0.0695007	0.0243202	0.00182725
-3	0.720137	0.0690851	0.0251314	0.00180551
-2	0.715394	0.068805	0.025917	0.00179196
-1	0.712255	0.0682467	0.0264473	0.00176499
0	0.708653	0.067763	0.0269209	0.00173695
1	0.703785	0.0673906	0.0271526	0.00170219
2	0.69421	0.0670372	0.0269669	0.00163129
3	0.684103	0.0667121	0.0266282	0.00155838
4	0.673056	0.0664621	0.0259123	0.00148091
5	0.657662	0.0664501	0.0250424	0.0014471
6	0.641758	0.0665319	0.0239741	0.0014112
7	0.625464	0.0667933	0.0228872	0.00137702
8	0.608518	0.0672781	0.0217334	0.00134346
9	0.591635	0.0676738	0.0201891	0.00127764
10	0.574683	0.0680668	0.0186027	0.00121174
11	0.557464	0.0684965	0.0169506	0.00114464
12	0.540304	0.0689316	0.0153526	0.00107758
13	0.524168	0.0696299	0.0139965	0.00102493
14	0.505936	0.070341	0.0127755	0.000973795
15	0.488374	0.0710477	0.0117119	0.000925148
16	0.471306	0.0717592	0.0107397	0.00087837
17	0.455094	0.0727131	0.00984645	0.0008335
18	0.439107	0.0739503	0.0091291	0.000799901
19	0.423079	0.0752669	0.00845584	0.000768287
20	0.408431	0.0766348	0.00786155	0.000739726

## Sheet: Fig6a
Fig 6a
freq	55.6	58.8	62.5	66.7	71.4	76.9		freq	30.303	31.25	32.2581	33.3333	34.4828	35.7143	37.037	38.4615	40	41.6667	43.4783	45.4545
	1.16354	1.25729	1.23502	1.11873	0.899129	0.326297			1.3198	1.11594	1.28316	1.29557	1.01225	1.04	0.86906	0.845412	0.855194	0.899211	0.691701	0.772711
Spike count	1.24055	1.06376	1.04673	1.02887	0.776761	0.84334		Spike count	1.14309	1.14603	1.37639	1.0704	0.937293	0.935518	0.810845	1.01226	0.816062	0.815919	0.947572	0.988618
Monkey J	1.17083	1.11262	0.951361	0.908792	0.90787	0.948521		Monkey L	1.26794	1.19243	1.10249	1.08226	1.04027	0.860035	1.01633	0.974147	0.920428	0.795608	0.992882	0.755178
	1.27793	1.08209	0.939553	0.876468	0.793027	1.03093			1.26173	1.19352	1.35082	1.03083	0.878966	1.09171	0.924332	0.75278	0.863324	1.03136	0.972218	0.648395
	1.21499	1.12215	0.922653	1.04059	0.971214	0.728411			1.31114	0.723162	1.39565	1.02093	0.88474	0.922884	1.1501	0.886169	1.01825	0.965398	0.752712	0.968852
	1.09612	1.13278	0.954557	0.921259	1.09982	0.795464			1.05034	1.11943	1.18949	1.08126	1.01404	0.978996	1.0338	0.981685	0.949658	0.935632	0.783889	0.881769
Single Unit	1.16223	1.15151	1.04229	0.896344	1.11213	0.635503			1.18395	0.945858	1.15807	0.950318	1.13791	0.990025	0.978027	0.967865	1.00334	0.917952	0.890062	0.876615
	1.24689	1.17367	1.0957	0.959605	1.08688	0.437251			1.34912	1.03799	0.972575	1.00823	1.11702	1.00544	1.01131	0.948409	0.943241	0.962403	0.79972	0.844548
	1.09316	0.969674	0.978601	1.03724	1.06219	0.859128			1.22166	1.13561	0.96508	1.10295	0.999941	1.03127	0.938647	0.899627	0.92298	0.93915	0.929758	0.913333
	1.14549	0.985662	1.08801	0.938759	0.87446	0.96762			1.19003	1.23188	0.981279	1.09426	1.00773	0.94284	0.862315	0.815516	0.767871	1.02408	0.9603	1.12189
	0.820429	0.956771	1.03879	0.976433	1.08011	1.12747			1.12618	1.07337	1.04163	1.00303	1.00114	0.94909	0.972019	0.963741	0.991605	0.975346	0.961507	0.941343
	0.86875	1.00541	1.01596	1.05229	1.0925	0.965101			1.31206	1.13522	1.04817	1.1077	0.919803	0.959288	0.951281	0.930197	0.912907	0.921299	0.918006	0.884068
	1.08346	1.10618	1.08062	1.11162	0.894307	0.723808			0.999893	1.30679	1.0136	0.949972	1.05386	1.03168	0.860025	0.998067	0.981171	0.985279	0.896085	0.923576
	1.02418	1.0017	1.12188	1.0259	1.06665	0.759685			1.15781	1.03716	0.944409	1.02873	1.14772	1.01327	1.01417	1.0477	0.971066	0.909902	0.8958	0.83226
	0.869095	0.99329	1.05267	1.25797	1.16934	0.657632			1.00775	0.955622	1.12381	0.968033	1.02405	1.03381	1.05408	1.00053	0.982006	0.99085	0.969522	0.889936
	0.966871	1.06925	1.08136	1.01057	0.961658	0.910286			0.881828	1.44359	1.17985	1.00139	0.925375	0.868824	0.892715	1.01626	0.962689	0.849494	0.879106	1.09888
	1.05175	1.06344	1.10802	1.02162	0.930653	0.824514			1.41825	0.986608	0.892646	0.810428	0.893051	1.24529	0.910715	0.880099	0.989987	1.07339	1.02676	0.872769
	1.04483	1.05029	1.0434	1.04192	0.962388	0.857174			1.34949	0.91018	1.11649	1.00616	0.9495	1.15663	1.03674	0.900741	0.956581	0.845669	0.96115	0.810667
	0.769499	0.937306	1.01333	1.09355	1.0958	1.09052			1.29833	0.919651	1.12252	1.03386	0.995387	0.987272	1.07273	1.02527	0.920802	0.802221	1.03557	0.786387
	1.02574	1.04041	1.02689	1.01795	1.04167	0.847347			1.18055	1.28056	1.37843	1.2396	1.01016	0.912344	0.8691	0.950091	0.693724	0.886069	0.785409	0.813969
	0.990452	1.12631	1.03565	1.01434	0.95325	0.880006			1.41417	1.61058	0.942781	NaN	1.33258	0.715503	0.864216	1.04456	0.716906	0.946247	0.699051	0.713399
	1.04747	1.18945	1.12381	1.00774	0.907617	0.723914			1.06669	0.492316	1.11592	1.09404	0.984633	0.966399	1.05848	1.13447	1.13561	0.993048	0.962456	0.99595
	1.01482	1.09092	1.05783	1.01223	0.958995	0.865211			1.47717	1.0339	1.19539	1.05027	0.945277	0.931344	1.03149	0.876882	0.942728	0.814965	0.964849	0.735732
	0.409198	0.861296	1.1944	1.18358	1.13878	1.21274			1.3595	1.33683	1.01415	1.22052	1.04781	0.964342	1.03049	0.837883	0.743202	0.80516	0.72178	0.918333
	1.08372	1.0966	1.17437	0.988824	0.838454	0.818027			1.20337	1.20783	1.09077	1.18019	1.0617	1.0197	0.914187	0.839229	0.91424	0.865088	0.831552	0.872138
	1.1064	1.05252	1.00855	0.974391	0.906883	0.951251			1.24467	1.23304	1.19099	0.994493	1.01434	1.0718	0.963963	0.9805	0.784341	0.94424	0.780729	0.796891
	0.707124	0.913778	1.03145	1.12482	0.966865	1.25596			1.24063	1.33923	1.14061	0.961122	1.05316	1.15416	0.902906	0.845092	0.846638	0.823371	0.783107	0.909968
	1.12747	1.01893	0.995089	0.9503	0.93486	0.973346			1.22431	1.14404	1.19473	1.08887	0.965034	1.00695	1.00009	0.95846	0.920385	0.833159	0.826938	0.837038
	0.961498	1.0659	1.01684	1.01977	0.939767	0.996231			1.01245	1.14838	0.993701	1.07867	1.00401	1.06858	1.01228	0.95574	0.928696	0.922313	0.99745	0.877731
	0.90608	0.965627	0.996491	0.974274	0.98182	1.17571			1.27986	1.214	0.974461	1.14254	1.27104	1.15659	0.938411	0.945129	0.911057	0.712247	0.822301	0.632356
	1.04682	1.06417	1.07221	1.11522	1.06723	0.63435			1.12317	1.29693	0.994883	1.13452	1.17448	0.897365	1.01908	0.912726	0.888704	0.929799	0.837021	0.791325
	1.11745	1.0307	1.03621	0.993296	0.916291	0.906058			1.09281	1.0986	0.976823	1.11034	1.07825	1.04147	0.980782	0.997932	0.906567	0.949538	0.842018	0.924868
	1.09167	0.890218	1.18146	1.143	0.97711	0.716548			1.07373	1.09707	1.20044	1.05243	0.979527	0.950114	0.99694	1.06768	0.924188	0.808159	0.792472	1.05725
	1.0777	1.04896	1.00012	0.982652	1.01738	0.87319			1.13632	0.940741	1.23049	1.18894	1.07149	0.964712	0.999825	0.907143	0.928709	0.893325	0.895988	0.842325
	0.988268	1.03313	1.02663	1.04118	0.918695	0.992091			1.08803	1.15681	0.873519	1.16305	0.979757	0.998871	1.06228	0.968511	0.923481	0.951466	0.934298	0.899924
	1.0241	0.975155	0.988434	0.980355	1.03806	0.993889			1.35565	1.29904	1.44865	0.945716	0.954473	1.07637	0.872453	0.852249	0.845703	0.959829	0.697984	0.691893
	1.10653	1.01865	1.00805	0.992208	0.936286	0.938283			1.12148	1.18936	1.20128	1.09502	1.02734	1.05427	0.918887	0.904666	0.973595	0.85319	0.801526	0.85938
	1.00239	1.03464	0.933319	0.991788	0.918125	1.11975			1.21934	1.14548	0.993374	1.12703	0.990421	1.07114	1.06248	0.939207	0.950118	0.889314	0.86977	0.74232
	1.17999	1.02445	1.03766	1.01057	0.963094	0.784234			1.87721	0.973715	1.29333	1.10419	0.94552	0.977888	1.01071	0.889151	0.853534	0.786999	0.668805	0.618947
	1.05822	1.00672	0.973521	0.961237	0.907936	1.09236			1.16944	1.10502	1.07643	1.11441	1.05662	1.01327	1.03849	0.968404	0.862945	0.868348	0.889711	0.836921
	1.10089	1.08674	1.03237	1.00464	0.929398	0.845959			0.924653	1.16299	1.0785	0.9958	1.14656	1.05531	0.999767	1.03413	0.932569	0.958493	0.845756	0.865466
	1.08781	1.072	1.0263	1.01108	0.936369	0.866434			1.28189	1.03677	1.14336	1.26441	1.30392	1.01786	0.955385	0.864447	0.911642	0.727829	0.816239	0.676243
	1.13905	1.10223	1.03973	1.00622	0.882489	0.830283			1.20352	1.26983	1.18082	0.90832	1.07119	1.08291	1.05705	0.884028	0.86245	0.871473	0.841532	0.766882
	1.06913	1.05628	1.04895	1.02173	0.953663	0.85025			0.951485	1.26692	1.01354	0.973319	1.01871	0.970953	0.923997	1.05223	0.96628	0.913462	0.978319	0.970781
	1.0863	1.10249	1.05874	1.00123	0.941652	0.80959			1.34018	1.04237	0.948476	1.13602	1.0878	1.04312	1.00448	0.9483	0.90189	0.851838	0.866393	0.829143
	1.13379	1.09887	1.06783	1.02243	0.955797	0.721281			1.19142	1.40669	0.75206	1.15205	1.11645	0.920098	0.938976	0.938166	0.868333	0.949971	0.864036	0.901753
	1.03622	0.969087	0.946543	0.992472	0.970176	1.0855			1.03633	1.03633	1.49354	0.914412	1.04926	0.941235	0.92517	0.975373	0.982993	0.881723	0.907097	0.856525
	1.09897	1.11572	1.08001	1.00048	0.932458	0.772358			1.10857	1.08878	1.11401	1.00255	1.03269	1.0233	1.04625	0.999358	0.955234	0.850602	0.860101	0.918563
	1.00837	0.963206	0.990227	1.04044	1.02566	0.97209			1.21104	1.16013	1.08012	1.01229	1.01373	1.10729	0.940957	0.999735	0.939534	0.917896	0.85378	0.76349
	1.03891	1.08087	1.05189	0.994986	0.946883	0.886466			1.21692	1.15298	0.98316	1.08665	0.994333	0.97991	0.97985	0.905286	0.914812	0.96691	0.928158	0.891032
	1.07243	1.13048	1.04066	1.11308	0.847017	0.796341			1.30116	1.2476	1.21295	1.12093	1.01888	1.0581	0.918606	0.926876	0.820524	0.800355	0.894252	0.679757
	1.12366	1.07209	1.05401	1.01763	0.921621	0.811			1.08405	0.9417	1.19523	0.982618	0.985723	1.06552	1.00339	0.99258	0.982872	0.968233	0.919024	0.879053
	1.1436	1.02029	1.08734	1.05144	0.943578	0.753754			1.10216	1.19331	1.29897	1.06734	1.06516	0.963158	0.979942	0.916294	0.923619	0.88869	0.855093	0.746269
	0.96696	1.02964	0.99525	1.01204	1.06732	0.928792			1.01729	0.960403	0.854092	1.285	0.991635	0.954947	1.09426	1.0133	0.974611	0.905522	0.97643	0.972519
	1.01668	1.07385	1.06962	1.09082	0.915123	0.833909			1.00025	0.898182	1.42893	1.18397	0.906818	0.951196	1.00449	1.00819	0.982254	0.89699	0.878525	0.860213
	1.06836	1.06072	1.15754	1.11279	0.996649	0.603946			1.08902	1.3885	1.17614	0.933442	0.925411	0.995193	0.960512	0.998963	0.898715	0.88853	0.898259	0.847325
	1.08027	1.08166	1.03053	1.01966	0.928902	0.858978			1.01663	1.18213	0.957521	1.29696	1.10574	0.997877	0.975853	1.03216	0.938884	0.876537	0.793098	0.826612
	1.09076	1.03557	1.18383	1.08663	0.927779	0.675423			1.13823	1.25437	1.30083	1.10467	0.889457	0.934505	0.966738	1.00643	0.967691	0.818391	0.810908	0.807774
	1.096	0.980878	1.04219	1.03955	1.01972	0.821653			1.43452	1.22959	0.945477	1.30239	1.21934	0.824084	0.728126	0.898683	0.980253	0.85929	0.707297	0.870957
	0.965121	1.09007	1.08671	1.09741	1.01771	0.742977			0.967043	1.14481	1.00876	1.18747	0.986436	1.14718	1.0353	1.00092	0.920387	0.930913	0.877014	0.793769
	0.9152	0.97821	1.12539	1.03526	1.07727	0.868665			1.3683	1.01827	1.12169	1.031	1.07521	0.963867	0.945428	1.01068	0.962327	0.866991	0.862984	0.773249
	1.12403	1.01594	1.01324	1.0455	0.959482	0.841811			1.32551	1.19296	0.887562	0.999507	1.07808	1.1062	0.874837	0.968975	1.00257	0.889092	0.836412	0.838296
	1.10817	1.08588	0.989969	1.00618	0.898254	0.911555			1.26897	1.34388	1.0168	1.08568	1.11313	0.998728	0.849449	0.964948	0.869076	0.944795	0.835407	0.709132
	1.09507	1.07358	1.04481	1.01664	0.973112	0.796792			0.9864	1.04501	1.01273	1.09971	1.22879	0.947952	0.912467	0.995828	1.07145	0.961904	0.915047	0.822707
	0.897204	1.33457	1.08987	1.11412	0.956401	0.607835			0.94193	1.03225	1.20742	1.14342	0.974905	1.11188	0.952077	1.01551	1.01178	0.932108	0.838478	0.838238
	0.827241	1.12239	1.01298	1.08596	0.924028	1.02741			1.24245	0.974084	1.08551	0.937853	1.24697	1.15242	0.99065	0.932411	0.845294	0.877027	0.828303	0.887018
	1.02952	1.14183	1.04035	1.03928	1.06107	0.687947			1.13809	1.03187	1.35836	1.00348	0.948407	0.858558	1.03222	0.930512	0.925275	1.01414	0.781952	0.977146
	1.08694	1.11831	1.05871	0.990032	0.930938	0.815066			1.25339	1.11926	1.26139	1.10149	0.965842	1.06489	0.94382	0.888907	0.936997	0.882835	0.906067	0.675109
	1.0177	1.09197	1.02071	1.01015	0.942677	0.9168			1.1654	1.15071	1.12898	1.08161	1.01452	0.989308	1.01062	0.966042	0.942985	0.876063	0.856835	0.81693
	0.992196	1.06473	1.10142	1.1234	0.659059	1.0592			1.1554	0.970086	1.13279	1.0189	0.866027	1.06653	1.10945	0.998526	0.960361	0.911191	0.884991	0.925747
	0.902806	0.858301	0.991388	1.19158	0.987504	1.06842			1.13518	1.044	1.13655	1.05091	1.03397	1.07119	0.997358	0.958714	0.897788	0.916821	0.862667	0.894857
	1.03631	1.07301	1.09609	1.10426	1.22456	0.465768			1.69231	1.09721	1.10042	1.01444	0.978412	1.00688	0.882611	0.797804	0.830448	0.874156	0.801257	0.924056
	1.03843	1.07711	1.03108	0.997547	0.948781	0.907057			1.09998	1.21254	1.16917	1.04428	1.15022	0.939524	0.938515	0.863585	0.883012	0.907736	0.945107	0.846333
	1.1197	1.02868	0.975308	0.999004	0.958078	0.919228			1.39707	1.25402	0.935231	1.26094	0.863993	0.941161	0.94362	0.86444	0.914448	1.03193	0.757278	0.835863
	0.418799	1.38744	0.981028	0.964723	0.829802	1.41821			1.13938	1.17321	1.15757	1.06249	1.09955	1.00764	0.904585	0.971591	0.863662	0.908064	0.926218	0.78605
	1.06523	1.09119	1.09927	1.02474	0.936852	0.782719			1.43078	1.04212	1.07048	1.13042	1.08792	1.13862	0.863705	0.859811	0.884505	1.01869	0.815245	0.657699
	1.05792	1.04461	1.06157	1.00709	0.921418	0.907396			1.00644	1.08301	1.0443	1.00524	0.907706	1.05138	1.02961	1.05445	0.962276	1.05779	0.840883	0.956913
	1.01419	1.05169	1.08887	1.05128	0.951036	0.842939			1.13134	1.14029	1.18948	1.10004	0.914739	1.07926	0.860804	0.830061	0.901795	0.804908	0.928241	1.11905
	0.888002	0.924415	1.00834	1.05203	1.08821	1.039			1.10755	1.14894	1.12926	1.11356	1.10386	0.994911	1.01868	0.921152	0.96351	0.823353	0.847526	0.827699
	0.926093	1.04699	1.08507	1.06996	1.03362	0.838272			0.900134	1.15948	1.0288	1.2956	1.16488	1.19229	1.06806	0.902719	0.857856	0.847529	0.814905	0.767761
	1.06891	1.05079	1.04207	1.01118	0.951983	0.875075			1.16826	0.878721	1.13477	1.12773	1.12212	1.05758	0.987252	1.0233	0.918566	0.909386	0.775355	0.896959
	1.06365	1.01386	1.02535	1.00312	0.991462	0.902553			1.25732	1.13466	0.85678	1.07894	1.10818	1.08308	1.01785	0.805344	0.997551	0.895314	0.948034	0.816952
	1.07115	1.0493	1.03544	0.980824	0.934256	0.929027			1.24739	1.11609	1.14529	1.00183	0.986003	0.974458	1.01746	0.935802	0.954554	0.902224	0.8308	0.888096
	0.869456	1.04982	1.02244	1.02326	1.03094	1.00408			1.61525	1.53541	1.17606	1.26596	0.753783	0.972484	0.887164	0.818579	0.799386	0.729346	0.71381	0.732771
	1.18599	0.987285	1.01452	1.02626	0.915829	0.870111			0.998	1.26878	1.00702	1.0629	1.07388	1.00761	1.02298	0.900817	1.01609	0.927916	0.828504	0.885504
	1.098	1.06927	1.03768	1.00324	0.955032	0.836783			1.2543	1.01031	1.2344	1.16542	1.11173	1.08408	0.870411	0.824062	0.853565	0.927836	0.878933	0.784953
	1.02708	1.04218	1.00313	0.972989	0.934539	1.02008			1.28943	1.34549	1.04945	1.27426	0.969179	1.0052	0.894141	0.886084	0.847247	0.791586	0.766916	0.881013
	1.23685	1.11529	1.04834	1.00457	0.985346	0.609601			1.50202	1.22776	1.19201	1.35442	0.905642	0.922844	0.935661	0.853701	0.826714	0.773614	0.711768	0.793844
	1.06135	1.01301	0.983531	0.975839	0.951222	1.01505			1.21848	1.06283	0.972619	1.19488	1.02662	1.06478	1.00736	1.03169	0.873041	0.935934	0.85961	0.752159
	0.930552	1.10093	0.848924	1.08564	1.03395	NaN			1.11483	1.24984	0.987936	1.22992	1.06682	1.06099	0.877605	0.962235	0.850722	0.805808	0.870108	0.923195
	1.00357	0.987362	1.02158	1.02772	0.998892	0.960874			1.07735	1.2286	1.11841	1.10873	1.06189	1.05226	0.975347	0.950234	0.887515	0.840803	0.80435	0.894519
	1.06366	1.07572	1.00355	1.00726	0.989357	0.860449			1.06269	1.06618	1.07185	1.22202	1.1032	1.03392	0.964308	1.10533	0.866746	0.859112	0.969773	0.674871
	1.12965	1.03611	1.0257	0.969118	0.948291	0.891125			1.13279	1.12582	1.03656	1.20186	0.977603	1.03752	1.00689	0.93116	1.05397	0.934734	0.806876	0.754226
	1.12282	1.01487	1.01503	0.944599	0.950396	0.952282			1.33978	1.18465	0.719652	1.45844	0.780899	1.27794	0.955182	0.872769	0.757931	0.643093	0.643093	1.36657
	1.03526	1.07545	1.03411	0.980947	0.963582	0.910655			1.29246	1.17994	1.20199	1.12797	1.03867	0.942061	0.871488	0.834695	0.853575	0.921173	1.0122	0.723779
	0.893807	1.05384	1.08535	1.08813	0.995276	0.883595			1.10153	1.15799	1.18042	1.07937	1.08324	0.962256	1.03897	0.98868	0.84476	0.84591	0.987579	0.729289
	0.972649	0.951893	0.980355	1.0103	1.12712	0.957685			1.14603	1.15214	1.03804	1.16746	1.05285	1.02094	0.959117	0.990644	0.921121	0.908435	0.752965	0.890266
	0.94607	1.12044	1.0029	1.00603	0.957694	0.966874			1.0472	1.1284	1.10336	1.14118	1.04159	0.816485	1.10136	0.970007	0.814806	0.952641	1.02707	0.855888
	0.901645	1.00825	1.11835	1.00417	1.01988	0.947704			1.2267	1.11198	1.0605	1.01749	0.951777	0.989471	1.00933	1.01279	0.899045	0.830787	0.910532	0.979598
	1.02493	0.929839	1.12964	1.03969	0.994678	0.88122			1.09121	1.20364	1.02421	1.11534	1.04756	1.0102	1.02739	0.84001	0.997301	0.838687	0.824341	0.980106
	1.20861	1.1039	0.995708	0.998894	0.90864	0.784241			1.09216	1.04873	1.1126	1.09659	1.05597	0.972898	0.946535	0.987334	1.00344	0.927539	0.874562	0.881643
	1.1618	1.11942	1.07678	0.952867	0.899263	0.789876			0.856626	1.15312	0.946592	0.958885	0.868361	0.779355	0.984514	1.12183	1.16818	1.0493	0.748668	1.36457
	1.00338	0.976812	1.11489	1.06018	0.986894	0.857845			1.14622	1.20516	1.1667	1.06823	1.13377	1.04453	0.999268	0.925289	0.893971	0.891001	0.777738	0.748115
	1.17977	1.06034	1.02977	0.984992	0.902776	0.842363			2.09913	0.962099	1.60933	0.620196	1.04956	1.13953	1.09954	0.787172	0.954148	0.629738	0	1.04956
	1.05889	1.04678	1.02881	0.943797	0.973581	0.948147			1.45472	1.23472	1.43558	1.05231	0.865905	1.0463	1.46308	0.858689	0.56825	0.865905	0.649429	0.505111
	1.1521	1.1307	1.04137	0.988494	0.881561	0.805776			1.44658	0.723288	0.624658	1.32503	1.24932	0.986301	0.780822	0.920548	0.340722	0.936986	NaN	1.66575
	1.16309	1.03847	1.0367	0.953188	0.957764	0.850795			0.884416	0.844215	0.644887	0.539905	0.591778	1.11243	1.18356	0.891116	0.471048	1.54773	1.74119	1.54773
	1.19288	1.08335	1.027	0.969499	0.884685	0.842589			1.12597	1.2198	1.0194	0.942841	0.9675	0.872974	0.9675	0.99105	0.778449	0.818887	1.23916	1.05647
	1.08524	0.9664	0.971899	0.98343	1.0282	0.964825			1.0099	1.18402	1.14073	1.0012	1.07955	0.958164	0.867123	0.940254	0.957666	0.853194	0.858998	1.1492
	1.05764	1.00909	0.981459	1.00211	0.949652	1.00005			0.959403	1.40347	1.01672	0.683845	0.914448	0.995038	0.958211	0.808639	0.872951	0.931991	1.22177	1.23352
	1.12745	1.02652	1.01819	1.01429	0.898631	0.914906			1.12284	1.30674	1.26295	0.87332	0.850031	1.01185	1.00917	0.931541	0.931541	0.982485	0.931541	0.785988
	1.02267	0.93623	0.948593	0.950403	1.01374	1.12836			1.04281	1.11023	1.00744	1.18487	0.99747	0.864474	0.91492	0.930972	1.06397	0.970871	0.911972	NaN
	1.03444	1.04513	0.992137	1.00574	0.927103	0.995447			1.12823	1.12458	1.15215	1.06051	1.01462	1.0179	0.98169	0.967913	0.947013	0.755716	0.849681	NaN
	1.12447	1.17663	1.02412	1.00354	0.93363	0.737617			1.2253	1.01404	1.09086	1.28055	1.11894	1.02249	0.911165	0.869175	0.856299	0.878833	0.732361	NaN
	1.1602	1.08037	0.982397	0.968693	0.937513	0.870823			0.868883	1.23063	1.19039	1.06249	0.907402	0.971423	1.12073	0.973058	0.961008	0.769543	0.944439	NaN
	1.0429	1.05946	1.05167	1.01167	1.08153	0.752772			1.14023	1.02815	1.10649	1.05955	1.01249	0.949571	1.08939	0.920222	0.954936	1.00078	0.83691	0.901287
	1.12356	1.10673	1.03788	1.02062	0.908772	0.802442			1.1704	1.10699	1.09996	1.09693	1.06196	1.0382	0.992136	0.958331	0.977473	0.862271	0.635358	NaN
	0.717453	1.15227	1.10842	1.09025	1.19575	0.735849			1.13959	1.20041	1.06983	1.03697	1.00021	1.08575	0.979736	0.925357	0.970597	0.864215	0.855441	0.871892
	1.03202	1.23899	1.06365	0.98684	1.16521	0.513294			1.31288	1.0212	1.03648	1.01711	1.09889	0.945372	1.20627	1.0896	0.807112	0.890607	0.500966	1.0735
	1.14918	1.10189	1.03961	0.990035	0.912848	0.806442			0.965209	1.06751	1.44003	1.13423	0.80953	0.800634	1.15202	1.12435	0.856234	1.06751	0.0778394	1.5049
	1.14814	1.09502	0.953855	1.00597	0.92148	0.875523			1.11278	1.30065	1.12723	1.10555	1.08642	1.05052	1.09964	0.84542	0.693678	0.823743	0.754375	NaN
	1.053	1.10303	1.01829	1.15767	0.778403	0.889604			1.07441	1.15648	0.951299	0.920211	1.00726	1.2151	1.08187	0.773249	0.783423	0.716272	1.38778	0.932646
	1.37852	1.23703	1.22334	1.29144	0.624491	0.245177			1.15023	1.04136	0.965623	1.02242	0.759073	0.799588	0.923022	1.00112	0.85202	0.759073	1.02242	1.70404
	1.0632	1.02019	1.02227	1.01296	0.927648	0.953743			1.02193	1.17915	0.973266	1.1281	0.766447	0.768368	0.929027	0.766447	0.486633	2.06819	0.912437	NaN
	1.0574	1.07106	1.04767	0.973746	0.939138	0.910982			1.26117	1.10629	1.02986	1.09892	1.02986	1.15054	1.07679	1.09154	0.807592	0.872389	0.678525	0.796529
	1.00833	1.06525	0.99238	0.96579	1.02864	0.939609			1.16073	1.21449	1.08215	1.18889	1.09503	0.827357	0.876025	1.20453	1.27024	0.876025	0.219006	0.985528
	1.03404	1.01772	1.02434	0.993241	0.966729	0.963927			1.21658	0.849673	1.04085	0.849673	0.8345	0.895191	1.06209	1.10929	0.955882	1.06209	1.1329	0.991285
	0.922739	1.07261	1.01599	1.01792	0.99938	0.971354
	1.24632	0.996444	0.99674	0.913326	0.99774	0.849428
	1.11005	1.13138	1.0753	0.937996	0.940609	0.804667
	1.14947	1.0622	1.0255	1.0383	0.912429	0.812093
	1.12258	1.05252	1.00283	0.9421	0.928187	0.95179
	1.15898	0.994015	0.995441	0.869166	0.996912	0.985482
	1.14319	1.16173	0.975128	0.939308	0.914259	0.866383
	1.11744	1.05037	1.0375	0.960546	0.934979	0.899158
	1.14746	1.11912	1.06586	0.966953	0.891699	0.808899
	0.963362	1.10033	0.983146	1.00366	0.986938	0.962563
	1.20353	1.09182	0.985153	0.948238	0.947159	0.824098
	1.05962	1.1908	1.0239	0.958704	0.9916	0.775387
	1.0577	1.01253	1.064	0.999885	0.961117	0.904773
	1.01014	0.968474	0.971589	0.975536	0.977203	1.09706
	1.0217	1.0232	0.889919	0.998949	1.02432	1.04191
	1.09996	1.0854	1.08061	0.954076	0.874505	0.905441
	1.0572	1.08388	0.997325	1.01923	0.880617	0.961751
	0.959722	0.939724	0.975286	0.83563	1.01901	1.27063
	0.974506	1.0656	1.16478	1.15598	0.879894	0.759238
	1.11603	1.07811	1.00822	0.93057	0.980366	0.886708
	1.11055	1.04699	1.01325	0.901665	0.969108	0.958443
	1.07205	1.06503	0.95277	1.00985	0.96334	0.936956
	1.03939	0.99411	0.933023	1.01322	1.10647	0.913786
	0.912523	1.02387	1.16455	1.01607	0.941492	0.941492
	1.15376	1.11034	0.911408	0.918731	0.92045	0.985306
	0.875969	0.988997	0.949438	0.694402	1.09496	1.39623
	1.09417	1.16414	0.91447	0.93638	1.23805	0.652791
	0.743195	0.879963	0.787659	0.735969	1.35994	1.49327
	0.901693	0.895913	0.635284	0.501711	1.48859	1.57681

## Sheet: Fig6b
Fig 6b
freq	55.6	58.8	62.5	66.7	71.4	76.9		freq	30.303	31.25	32.2581	33.3333	34.4828	35.7143	37.037	38.4615	40	41.6667	43.4783	45.4545
	1.02147	1.16871	1.21975	1.17856	1.01487	0.396632			1.1082	0.966312	1.14694	1.19664	0.967192	1.02921	0.89189	0.90099	0.947872	1.03819	0.833327	0.973239
Monkey J	1.07167	0.973006	1.01727	1.06657	0.862741	1.00874		Monkey L	0.949008	0.981183	1.21642	0.977523	0.885485	0.915372	0.822768	1.06665	0.894307	0.931406	1.12873	1.23115
Firing rate	1.00496	1.01117	0.918652	0.93605	1.00189	1.12727			1.05632	1.02446	0.977747	0.9918	0.986188	0.844444	1.03487	1.03006	1.01219	0.911383	1.18681	0.943712
	1.09859	0.98495	0.908661	0.90416	0.876517	1.22712			1.05424	1.02842	1.2015	0.94745	0.835724	1.07508	0.943959	0.798332	0.952187	1.18492	1.16553	0.812654
	1.04935	1.02617	0.896476	1.07847	1.07847	0.871069			1.08544	0.617382	1.22994	0.929705	0.833462	0.900445	1.1637	0.931133	1.11272	1.09891	0.894065	1.2031
Single Unit	0.940826	1.02948	0.921732	0.948883	1.21371	0.945366			0.87135	0.957684	1.05045	0.986702	0.957269	0.957191	1.04822	1.03365	1.03993	1.06726	0.933044	1.09726
	1.00488	1.05418	1.01383	0.929996	1.2363	0.760803			0.979712	0.807154	1.02013	0.865024	1.0715	0.965536	0.989163	1.01653	1.09595	1.04445	1.05675	1.08809
	1.08793	1.08429	1.07552	1.00473	1.21928	0.528245			1.12097	0.8894	0.860234	0.921498	1.05613	0.984583	1.02701	1.00018	1.03452	1.09951	0.953379	1.05258
	0.93423	0.877442	0.940865	1.06372	1.16713	1.01661			1.01177	0.969897	0.850839	1.0048	0.942372	1.0066	0.950133	0.94566	1.00902	1.06947	1.10481	1.13462
	0.981325	0.894072	1.04859	0.965065	0.963176	1.14777			0.982281	1.0486	0.862227	0.993553	0.946537	0.917214	0.869947	0.854378	0.83664	1.16229	1.13729	1.38905
	0.691018	0.853257	0.984305	0.986897	1.16966	1.31486			0.928433	0.912547	0.914133	0.909595	0.939193	0.92216	0.979418	1.00843	1.07908	1.10562	1.13732	1.16408
	0.736237	0.902171	0.968613	1.07013	1.19038	1.13246			1.0894	0.972022	0.926441	1.01169	0.869049	0.938725	0.965367	0.980277	1.00054	1.05181	1.09362	1.10106
	0.934508	1.01022	1.04856	1.15055	0.991743	0.864412			0.826046	1.11332	0.891394	0.863285	0.99072	1.0045	0.868384	1.04653	1.06996	1.11921	1.06215	1.1445
	0.877706	0.90894	1.08162	1.05502	1.17528	0.901438			0.958156	0.885137	0.831977	0.93647	1.08081	0.988283	1.02579	1.10047	1.06077	1.03537	1.06364	1.03312
	0.741903	0.8978	1.01094	1.28864	1.28341	0.777307			0.829367	0.811046	0.984557	0.876351	0.95903	1.00275	1.06028	1.04512	1.0668	1.12126	1.14482	1.09861
	0.825792	0.966956	1.03902	1.03574	1.05601	1.07649			0.72806	1.22911	1.03696	0.909449	0.869395	0.845417	0.900837	1.06495	1.04916	0.964376	1.04138	1.3609
	0.902999	0.966744	1.07022	1.05255	1.02732	0.980167			1.16917	0.838753	0.783351	0.734907	0.837755	1.20991	0.91761	0.920868	1.07728	1.21671	1.21445	1.07923
	0.8949	0.952491	1.00538	1.07089	1.0598	1.01654			1.12007	0.779051	0.986463	0.918619	0.896779	1.13142	1.05171	0.948889	1.04802	0.965112	1.1446	1.00927
	0.64727	0.8348	0.958914	1.10382	1.18509	1.2701			1.0766	0.786421	0.99086	0.94302	0.939239	0.964852	1.0872	1.07906	1.00788	0.91467	1.23207	0.978128
	0.877113	0.941997	0.987861	1.04454	1.14523	1.00325			0.990197	1.10765	1.23077	1.1437	0.964148	0.901888	0.89096	1.01145	0.768066	1.0219	0.945192	1.02409
	0.84782	1.02082	0.997324	1.04192	1.04911	1.043			1.18378	1.39032	0.8401	NaN	1.26934	0.705887	0.884179	1.10979	0.792144	1.08912	0.839581	0.89576
	0.904327	1.08731	1.09152	1.04402	1.00746	0.865365			0.87088	0.414505	0.969853	0.982531	0.91477	0.929895	1.05622	1.17559	1.22384	1.11479	1.12743	1.21969
	0.869149	0.989283	1.01923	1.04031	1.056	1.02602			1.23345	0.890292	1.06256	0.964685	0.898186	0.916552	1.0527	0.929337	1.03909	0.935691	1.15594	0.921514
	0.339655	0.756972	1.11534	1.17892	1.21531	1.39381			1.13978	1.1558	0.905096	1.12559	0.999627	0.952858	1.05593	0.89159	0.822473	0.928166	0.868224	1.15487
	0.933805	1.00049	1.13841	1.02244	0.928887	0.975968			1.00292	1.03809	0.967732	1.08197	1.0069	1.00161	0.931223	0.887748	1.00578	0.991361	0.994361	1.0903
	0.947284	0.954162	0.971445	1.00111	0.998304	1.12769			1.03959	1.06206	1.05893	0.913694	0.964068	1.05506	0.98405	1.03943	0.864739	1.08441	0.935606	0.998382
	0.591987	0.809993	0.971446	1.13001	1.0407	1.45587			1.03629	1.1536	1.01421	0.883098	1.00104	1.13622	0.921788	0.895948	0.93349	0.945663	0.938524	1.14013
	0.964223	0.922656	0.957382	0.975243	1.02793	1.15257			1.02026	0.98316	1.05985	0.998132	0.915122	0.988973	1.01862	1.01376	1.01243	0.954666	0.988734	1.0463
	0.818827	0.961134	0.974198	1.04214	1.02898	1.17472			0.835871	0.977722	0.87332	0.979598	0.943237	1.03975	1.02145	1.00149	1.01208	1.047	1.18153	1.08697
	0.764739	0.862938	0.946178	0.986754	1.06543	1.37397			1.07459	1.05115	0.870959	1.05523	1.21438	1.14451	0.962996	1.00719	1.00972	0.82227	0.990599	0.796405
	0.901325	0.970159	1.03858	1.15225	1.18143	0.75625			0.935635	1.11414	0.882236	1.03959	1.11332	0.88102	1.03758	0.965032	0.977218	1.06501	1.00042	0.988796
	0.957935	0.935547	0.999329	1.02181	1.00992	1.07546			0.904122	0.937315	0.860298	1.01048	1.01512	1.01551	0.991753	1.04791	0.990045	1.08018	0.999512	1.14776
	0.937938	0.809848	1.14197	1.17845	1.07937	0.852428			0.888436	0.936117	1.05737	0.957898	0.922283	0.926539	1.00821	1.12127	1.00941	0.919457	0.94081	1.3122
	0.922452	0.950673	0.963061	1.00932	1.11963	1.03487			0.943193	0.805259	1.08726	1.08556	1.01206	0.943746	1.01432	0.955692	1.01755	1.01956	1.06706	1.04875
	0.842107	0.932118	0.984146	1.06464	1.00649	1.17051			0.898725	0.985402	0.768088	1.05676	0.920918	0.972415	1.07245	1.01539	1.00691	1.08064	1.10728	1.11502
	0.870856	0.878011	0.94559	1.00038	1.13493	1.17023			1.14113	1.12765	1.29809	0.875675	0.914259	1.06784	0.897598	0.910535	0.939683	1.11093	0.842988	0.873614
	0.946727	0.922806	0.970278	1.0187	1.02995	1.11154			0.933815	1.02129	1.0648	1.00296	0.973422	1.03462	0.935152	0.95609	1.07009	0.976828	0.957576	1.07336
	0.850818	0.929848	0.891217	1.01019	1.00195	1.31598			1.01496	0.983288	0.880223	1.03195	0.938131	1.05083	1.08093	0.992269	1.04395	1.01785	1.03877	0.926851
	1.01594	0.933907	1.00506	1.04409	1.06611	0.934895			1.59065	0.850859	1.16661	1.0292	0.911693	0.976578	1.04674	0.956265	0.954678	0.916935	0.813106	0.786695
	0.900271	0.906836	0.931737	0.981312	0.993105	1.28674			0.971791	0.946948	0.952206	1.01866	0.999147	0.992374	1.05474	1.02139	0.946566	0.99218	1.06079	1.04321
	0.945673	0.988429	0.997666	1.03559	1.02646	1.00618			0.76465	0.991804	0.949419	0.905834	1.07894	1.02854	1.01049	1.08542	1.01798	1.08987	1.00349	1.07356
	0.933164	0.973698	0.990452	1.04081	1.03275	1.02913			1.07594	0.897399	1.02159	1.1674	1.24539	1.00689	0.980092	0.92091	1.01004	0.839982	0.982974	0.851398
	0.98088	1.005	1.00726	1.0398	0.977071	0.989983			1.00483	1.09332	1.04948	0.8342	1.0177	1.06558	1.07865	0.936796	0.950488	1.00045	1.00808	0.960414
	0.916778	0.959041	1.01191	1.05136	1.05141	1.00951			0.783796	1.07626	0.888778	0.88196	0.954921	0.94266	0.930297	1.10015	1.0507	1.03465	1.15629	1.19954
	0.934068	1.00375	1.02417	1.0331	1.04103	0.963879			1.11515	0.894446	0.840134	1.03979	1.02999	1.02297	1.02155	1.00151	0.990599	0.974609	1.03436	1.03488
	0.978379	1.00402	1.03664	1.05873	1.06043	0.8618			0.989562	1.20487	0.66494	1.05254	1.05519	0.900673	0.953195	0.989003	0.952001	1.0849	1.02966	1.12346
	0.87958	0.870983	0.903891	1.01093	1.05881	1.2758			0.859491	0.88635	1.31859	0.834212	0.990245	0.920016	0.937807	1.02672	1.07613	1.00549	1.0794	1.06555
	0.946819	1.01779	1.04679	1.03435	1.03289	0.921356			0.918025	0.929808	0.982043	0.913244	0.973141	0.998731	1.05895	1.05039	1.04418	0.968543	1.02194	1.14101
	0.857526	0.867299	0.947357	1.06176	1.12144	1.14462			1.00775	0.995549	0.95679	0.926592	0.95991	1.08595	0.956999	1.05589	1.032	1.05024	1.01935	0.952986
	0.889788	0.980176	1.01352	1.0226	1.04268	1.05124			1.00807	0.98495	0.866973	0.990174	0.937296	0.95669	0.992062	0.951821	1.00031	1.10133	1.10316	1.10717
	0.923514	1.03077	1.00818	1.15022	0.937804	0.949518			1.09159	1.07936	1.08323	1.03443	0.972669	1.04619	0.941905	0.986937	0.908642	0.923236	1.0764	0.855406
	0.966781	0.976672	1.02022	1.05067	1.01951	0.966151			0.894803	0.801594	1.05023	0.892186	0.925868	1.03656	1.01228	1.03988	1.0709	1.09891	1.08841	1.08839
	0.985051	0.930533	1.05366	1.08681	1.04498	0.898967			0.919427	1.02658	1.15352	0.979417	1.01112	0.946949	0.999135	0.970172	1.01705	1.01936	1.02347	0.933814
	0.822997	0.927892	0.952959	1.03364	1.16796	1.09455			0.836179	0.814088	0.747327	1.16185	0.927517	0.925102	1.09932	1.05714	1.05745	1.02342	1.15155	1.19907
	0.871784	0.974975	1.03182	1.12243	1.0089	0.990086			0.828305	0.767027	1.25963	1.07849	0.854513	0.928343	1.01667	1.05965	1.07369	1.02135	1.04381	1.06851
	0.922765	0.970056	1.12477	1.15336	1.10678	0.722272			0.90529	1.19032	1.04079	0.853559	0.875394	0.975027	0.975903	1.05401	0.986165	1.01561	1.07137	1.05656
	0.926987	0.982773	0.994837	1.04997	1.02484	1.02059			0.844776	1.01299	0.846994	1.18549	1.04556	0.977265	0.991092	1.0886	1.02983	1.0015	0.945568	1.03032
	0.941519	0.946462	1.14958	1.12555	1.02965	0.807242			0.949713	1.07933	1.15541	1.01389	0.844509	0.918969	0.985876	1.06583	1.0658	0.938916	0.97078	1.01098
	0.938992	0.889795	1.0045	1.06876	1.12325	0.974696			1.20147	1.06201	0.842963	1.19988	1.16211	0.813454	0.745353	0.955328	1.08372	0.989573	0.84995	1.09419
	0.827722	0.989875	1.0485	1.12941	1.12221	0.882281			0.801313	0.978258	0.889807	1.08236	0.930125	1.12032	1.04852	1.05268	1.0067	1.06064	1.04268	0.986601
	0.779208	0.881846	1.07794	1.05772	1.17925	1.02404			1.13987	0.874784	0.994714	0.944767	1.01926	0.946339	0.962614	1.06863	1.05821	0.993095	1.03148	0.966239
	0.96436	0.922892	0.977973	1.07638	1.05838	1.00001			1.10206	1.02285	0.78555	0.914116	1.01998	1.08396	0.888997	1.02253	1.1003	1.01642	0.997768	1.04547
	0.950386	0.986051	0.955145	1.0355	0.990465	1.08245			1.0614	1.15918	0.90535	0.998894	1.05947	0.984532	0.868388	1.0244	0.959529	1.08659	1.00256	0.889702
	0.941107	0.976911	1.01016	1.04844	1.07524	0.948139			0.814624	0.890001	0.890331	0.99902	1.15477	0.922669	0.921025	1.04383	1.16802	1.09229	1.08426	1.01916
	0.775166	1.22086	1.05933	1.1551	1.0624	0.727141			0.779556	0.881005	1.06375	1.04094	0.918136	1.08454	0.963055	1.06673	1.10532	1.06071	0.99565	1.04061
	0.702143	1.0087	0.967265	1.10608	1.00838	1.20744			1.03206	0.834424	0.959872	0.856946	1.17869	1.12822	1.00577	0.983047	0.926847	1.00171	0.987192	1.10522
	0.885881	1.04033	1.00711	1.07314	1.1739	0.819647			0.942568	0.881301	1.19758	0.914189	0.893814	0.838035	1.04486	0.978136	1.01154	1.15488	0.929186	1.21391
	0.934921	1.01849	1.02447	1.02188	1.02952	0.970715			1.04731	0.964453	1.12198	1.01242	0.91835	1.04869	0.963886	0.942721	1.03347	1.0143	1.08626	0.846158
	0.870349	0.988799	0.982036	1.03667	1.03653	1.08562			0.96918	0.986868	0.999467	0.989447	0.960079	0.969655	1.02723	1.01969	1.03516	1.00177	1.02238	1.01907
	0.847949	0.963466	1.05895	1.15209	0.724171	1.25337			0.954405	0.826366	0.996092	0.925815	0.81404	1.03831	1.12009	1.04688	1.04714	1.03493	1.04887	1.14705
	0.762312	0.767364	0.941747	1.20738	1.07207	1.24913			0.940867	0.892335	1.00277	0.958126	0.975187	1.04637	1.01033	1.00854	0.982226	1.04484	1.02587	1.11252
	0.894656	0.980828	1.06455	1.14398	1.35923	0.556757			1.41652	0.947103	0.980511	0.93403	0.931923	0.993285	0.902946	0.847577	0.917548	1.00608	0.962278	1.1602
	0.888595	0.975913	0.992594	1.02434	1.04385	1.07471			0.913966	1.03898	1.03413	0.954452	1.08753	0.920046	0.953097	0.910733	0.968469	1.03707	1.12671	1.05482
	0.95844	0.932327	0.9392	1.02615	1.05441	1.08947			1.16568	1.07902	0.830675	1.1573	0.820326	0.925508	0.962293	0.915451	1.00715	1.18389	0.90657	1.04613
	0.349984	1.22767	0.922309	0.967445	0.891582	1.64101			0.947874	1.00652	1.02514	0.972298	1.04091	0.987973	0.919777	1.0259	0.94842	1.03873	1.10556	0.980899
	0.916293	0.993837	1.06377	1.05775	1.03611	0.932236			1.19732	0.899326	0.9536	1.04057	1.03598	1.12298	0.883391	0.913231	0.977037	1.17215	0.97884	0.825574
	0.905774	0.946987	1.02252	1.03471	1.01431	1.07571			0.828569	0.919471	0.915206	0.910343	0.85036	1.02014	1.03601	1.10181	1.04572	1.19742	0.993261	1.18169
	0.868786	0.953908	1.04936	1.08067	1.04746	0.999817			0.935667	0.972534	1.04721	1.00076	0.860875	1.05198	0.870125	0.87132	0.984484	0.915326	1.10147	1.38824
	0.75028	0.82699	0.958454	1.06664	1.18213	1.2155			0.921431	0.98574	1.00011	1.01908	1.04503	0.975531	1.03583	0.972686	1.05811	0.941866	1.01167	1.03291
	0.790525	0.946299	1.04201	1.096	1.1344	0.990776			0.749245	0.995274	0.911591	1.18626	1.10335	1.16964	1.08658	0.953696	0.942551	0.970005	0.973217	0.958593
	0.915836	0.953265	1.00444	1.03964	1.04869	1.03813			0.968674	0.751367	1.00161	1.02858	1.05875	1.03349	1.0005	1.07691	1.00536	1.03678	0.92241	1.11558
	0.909256	0.917671	0.986077	1.02901	1.0897	1.06829			1.04317	0.970812	0.756709	0.98468	1.04624	1.05907	1.03215	0.848065	1.09249	1.02137	1.12854	1.0167
	0.916613	0.950735	0.996817	1.00718	1.02789	1.10076			1.03618	0.95608	1.01274	0.91542	0.932021	0.954005	1.03299	0.986634	1.04666	1.0305	0.99018	1.10658
	0.737353	0.942681	0.975478	1.04135	1.1241	1.17904			1.36966	1.34264	1.06159	1.18083	0.727338	0.971879	0.919449	0.880998	0.894755	0.850374	0.868445	0.932037
	1.01854	0.897759	0.980186	1.05762	1.01124	1.03466			0.826792	1.08396	0.888088	0.968616	1.01236	0.983818	1.03582	0.947202	1.11115	1.057	0.984796	1.10039
	0.942763	0.972098	1.00234	1.03369	1.0543	0.994815			1.04629	0.8691	1.09612	1.06937	1.05528	1.06578	0.887413	0.872473	0.939856	1.0642	1.05194	0.982168
	0.875275	0.940388	0.961717	0.995011	1.02396	1.20365			1.07981	1.16197	0.935541	1.17382	0.923569	0.99211	0.915177	0.941813	0.936555	0.911486	0.921474	1.10668
	1.07342	1.02485	1.02354	1.04619	1.09947	0.732529			1.26582	1.06702	1.06936	1.25557	0.868494	0.916598	0.963748	0.913148	0.919653	0.896441	0.860635	1.00351
	0.904573	0.914163	0.943032	0.998034	1.04235	1.19785			1.01336	0.911537	0.861074	1.09311	0.971561	1.04366	1.02395	1.08902	0.958416	1.07027	1.02573	0.93831
	0.818655	1.02552	0.840198	1.14612	1.16951	NaN			0.927039	1.07179	0.874524	1.12502	1.00948	1.03982	0.89195	1.01558	0.933797	0.921351	1.03813	1.15153
	0.854551	0.890207	0.978623	1.05014	1.09359	1.13289			0.896259	1.05402	0.990443	1.0146	1.00524	1.0317	0.991711	1.00334	0.974598	0.961773	0.96008	1.11624
	0.911215	0.975759	0.967183	1.03548	1.08972	1.02064			0.883617	0.914223	0.948734	1.1177	1.04382	1.01321	0.979992	1.16651	0.951311	0.98222	1.15694	0.841722
	0.968737	0.940782	0.989542	0.997283	1.04555	1.0581			0.941865	0.965321	0.917457	1.09922	0.924948	1.0167	1.02322	0.98266	1.15675	1.06864	0.962568	0.940657
	0.960592	0.919316	0.976922	0.969745	1.04539	1.12804			1.11192	1.0139	0.635794	1.33145	0.737484	1.25	0.968899	0.919352	0.83032	0.733869	0.765776	1.70124
	0.88556	0.974052	0.995144	1.00692	1.05975	1.07858			1.07873	1.01559	1.06794	1.03558	0.986475	0.926676	0.889006	0.884223	0.940391	1.05715	1.21212	0.906129
	0.761822	0.951061	1.04072	1.11294	1.09068	1.04278			0.916659	0.993759	1.04568	0.988042	1.02578	0.943752	1.05673	1.04426	0.927937	0.967917	1.17915	0.910337
	0.825331	0.855232	0.935854	1.02873	1.22967	1.12519			0.952703	0.987714	0.91861	1.06757	0.995972	1.00028	0.974508	1.04525	1.01077	1.03839	0.898099	1.11013
	0.806541	1.01138	0.961865	1.02919	1.04972	1.14131			0.86615	0.962475	0.971475	1.03827	0.980334	0.795913	1.11338	1.0183	0.889589	1.08341	1.21884	1.06187
	0.766724	0.90781	1.06988	1.02469	1.11505	1.11585			1.01557	0.949356	0.934611	0.926605	0.896645	0.965447	1.0213	1.06421	0.982483	0.945719	1.08156	1.21649
	0.875138	0.84065	1.08512	1.06529	1.09197	1.04183			0.904526	1.0289	0.903765	1.01698	0.988116	0.986902	1.04087	0.883766	1.09122	0.955905	0.980404	1.21864
	1.04334	1.00901	0.966996	1.03476	1.0085	0.937387			0.903869	0.89505	0.980194	0.998289	0.994464	0.948951	0.957431	1.03711	1.0962	1.05549	1.03848	1.09447
	1.00274	1.02299	1.04553	0.986895	0.997903	0.943941			0.697018	0.96759	0.819913	0.858246	0.804024	0.747384	0.979094	1.15856	1.25469	1.17397	0.874033	1.66548
	0.857496	0.883897	1.07189	1.08724	1.08438	1.01509			0.957428	1.03812	1.03741	0.981514	1.07765	1.02829	1.02016	0.980971	0.98568	1.02334	0.932089	0.937342
	1.01558	0.966461	0.997261	1.01749	0.999176	1.00403			1.79072	0.846394	1.46146	0.581984	1.01886	1.14569	1.14644	0.852313	1.07443	0.738671	0	1.34304
	0.904803	0.947072	0.988989	0.967752	1.0696	1.12178			1.23451	1.08056	1.29687	0.982325	0.836186	1.04648	1.51752	0.924896	0.636546	1.01039	0.790741	0.642976
	0.99374	1.03264	1.0105	1.02314	0.977637	0.962331			1.20016	0.618834	0.551687	1.20925	1.17947	0.964416	0.791774	0.969362	0.373141	1.06889	NaN	2.07301
	0.999475	0.944882	1.00222	0.982923	1.05819	1.01231			0.699732	0.688799	0.543139	0.469878	0.532783	1.0373	1.1445	0.89485	0.491942	1.68373	1.97655	1.8368
	1.02792	0.988451	0.995611	1.00252	0.980162	1.00533			0.92593	1.03444	0.892374	0.852869	0.905354	0.846074	0.972417	1.0344	0.844997	0.92593	1.46206	1.30316
	0.924937	0.8721	0.93188	1.0058	1.1267	1.13858			0.83285	1.00696	1.00143	0.908237	1.01309	0.931286	0.874014	0.984177	1.0425	0.96747	1.0164	1.42159
	0.901602	0.910814	0.94124	1.02511	1.04084	1.18039			0.783767	1.18237	0.884176	0.61452	0.850082	0.958035	0.956747	0.838458	0.941347	1.04689	1.43206	1.51155
	0.966503	0.931748	0.981948	1.0434	0.990448	1.08595			0.932644	1.11932	1.1167	0.797929	0.803432	0.990532	1.0245	0.982066	1.02135	1.12209	1.11016	0.979276
	0.865772	0.839215	0.90344	0.965509	1.10342	1.32265			0.877977	0.963949	0.902925	1.09734	0.955639	0.8578	0.941482	0.994845	1.18244	1.12394	1.10166	NaN
	0.882327	0.943883	0.952026	1.02942	1.01671	1.17563			0.956724	0.983432	1.04004	0.989233	0.979061	1.01731	1.01746	1.04176	1.06004	0.881155	1.03379	NaN
	0.97099	1.07579	0.994879	1.03988	1.03654	0.881916			1.04276	0.889944	0.988246	1.19876	1.08359	1.02555	0.947745	0.938842	0.96193	1.02838	0.894243	NaN
	0.996898	0.982908	0.949634	0.998812	1.03571	1.03604			0.733073	1.07072	1.06912	0.986062	0.871166	0.965939	1.15568	1.04199	1.07025	0.892731	1.14326	NaN
	0.894601	0.962259	1.01488	1.04137	1.1928	0.894083			0.943382	0.877235	0.974532	0.964295	0.953236	0.925932	1.10162	0.966338	1.0429	1.13851	0.993483	1.11854
	0.967577	1.00915	1.00551	1.05472	1.00621	0.956827			0.995081	0.970583	0.995534	1.02588	1.02742	1.04031	1.03097	1.03415	1.097	1.00803	0.775051	NaN
	0.610681	1.03848	1.0614	1.11359	1.3086	0.867239			0.946277	1.02793	0.945664	0.947167	0.945095	1.06257	0.994325	0.975257	1.06385	0.986719	1.01917	1.08598
	0.893067	1.13523	1.0355	1.02476	1.29641	0.615023			1.09186	0.875824	0.917605	0.930473	1.03995	0.926617	1.22613	1.15014	0.886032	1.01843	0.597773	1.33917
	0.990138	1.00524	1.00769	1.02362	1.01123	0.962078			0.798043	0.910211	1.26744	1.03157	0.761648	0.780181	1.16417	1.1799	0.934483	1.21361	0.0923402	1.86639
	0.986257	0.995958	0.921782	1.03696	1.01771	1.04133			0.949451	1.14443	1.02383	1.03761	1.05482	1.0564	1.14674	0.915542	0.781263	0.966406	0.923504	NaN
	0.904088	1.00275	0.983571	1.19275	0.859273	1.05757			0.884102	0.981376	0.833302	0.832939	0.943169	1.17843	1.08807	0.807593	0.850948	0.810427	1.63847	1.15117
	1.22414	1.16311	1.22213	1.37617	0.712997	0.301458			0.934317	0.872318	0.834969	0.913555	0.701633	0.765478	0.916374	1.03214	0.913555	0.847806	1.19159	2.07626
	0.908423	0.922949	0.982634	1.0386	1.01907	1.12833			0.851854	1.01362	0.863631	1.03439	0.727014	0.754866	0.946505	0.8109	0.535451	2.37049	1.09127	NaN
	0.905381	0.97103	1.00919	1.00051	1.03387	1.08002			1.05314	0.952676	0.915463	1.00941	0.978598	1.13232	1.09899	1.15689	0.89018	1.00167	0.81295	0.997711
	0.859966	0.961949	0.952156	0.98842	1.12794	1.10957			0.969474	1.04607	0.96215	1.09229	1.04075	0.814427	0.894273	1.27692	1.40043	1.00606	0.26245	1.23471
	0.882101	0.919246	0.983048	1.01675	1.0603	1.13855			0.994431	0.716227	0.905681	0.763975	0.776207	0.862396	1.06108	1.15086	1.03137	1.19371	1.32865	1.21542
	0.784997	0.966176	0.972367	1.03917	1.09311	1.14418
	1.0717	0.907233	0.964222	0.942431	1.10307	1.01134
	0.956005	1.03169	1.04184	0.969394	1.04153	0.959541
	0.98931	0.967976	0.992937	1.07235	1.00966	0.967761
	0.961255	0.954277	0.966053	0.968056	1.02188	1.12848
	0.990501	0.899484	0.957073	0.891376	1.09541	1.16615
	0.98374	1.0585	0.944006	0.969951	1.01152	1.03229
	0.958281	0.953749	1.00094	0.988477	1.03089	1.06766
	0.989429	1.02175	1.03395	1.00053	0.988572	0.96576
	0.820983	0.992869	0.942573	1.02639	1.08138	1.1358
	1.03684	0.995933	0.954798	0.980289	1.04911	0.983023
	0.91198	1.08517	0.991391	0.990153	1.09728	0.924026
	0.904645	0.91695	1.02379	1.02623	1.05691	1.07148
	0.856696	0.869674	0.927001	0.992818	1.06555	1.28826
	0.867733	0.920129	0.850288	1.01809	1.11852	1.22524
	0.944464	0.986785	1.04383	0.983043	0.965417	1.07646
	0.904387	0.981756	0.959817	1.04629	0.96857	1.13918
	0.808282	0.837995	0.924063	0.844525	1.10342	1.48171
	0.837337	0.969466	1.12594	1.19192	0.972055	0.903282
	0.957043	0.978915	0.972669	0.957609	1.08091	1.05285
	0.949983	0.948301	0.975096	0.925563	1.06585	1.13521
	0.916372	0.963921	0.916214	1.03585	1.05872	1.10893
	0.885173	0.896412	0.893911	1.03546	1.21153	1.07751
	0.777705	0.923934	1.11656	1.03914	1.03165	1.11101
	0.988241	1.007	0.878238	0.944315	1.01366	1.16855
	0.733479	0.876835	0.894371	0.697737	1.17881	1.61877
	0.941236	1.06034	0.884988	0.966604	1.3693	0.777532
	0.614185	0.769989	0.732297	0.729856	1.44498	1.70869
	0.744767	0.783522	0.590312	0.497275	1.58082	1.80331

## Sheet: Fig6c
Figure6c
freq	55.6	58.8	62.5	66.7	71.4	76.9		freq	30.303	31.25	32.2581	33.3333	34.4828	35.7143	37.037	38.4615	40	41.6667	43.4783	45.4545
	0.0296872	-0.0130512	0.0394811	-0.00733039	-0.0487867	NaN			0.0189875	-0.00461735	-0.00491639	-0.0058695	-0.00457652	0.00313985	-0.00277021	-0.00459463	-0.00302755	0.00270685	0.00624468	-0.00070671
PPC	-0.0149749	-0.0137897	-0.01037	-0.0112812	-0.013562	0.0639778		PPC	-0.0166121	0.0295589	-0.0305954	0.0787391	-0.0274409	-0.0234157	0.0314289	-0.0115528	-0.00375524	-0.0221077	-0.0175107	0.0132637
Monkey J	0.00651474	-0.0130549	0.010065	0.0314733	-0.036345	0.00134685		Monkey L	0.00782616	0.0315782	-0.00535973	0.000214412	0.00384486	-0.00544701	-0.0065359	-0.00122361	-0.00682208	-0.00517113	-0.00693833	-0.00596578
	0.0403408	0.0706204	0.0453518	0.0344289	0.0571705	-0.247912			0.0248292	-0.0115816	-0.0225269	0.00372524	-0.01171	0.0465071	-0.00495208	0.00302487	-0.0221281	0.0092166	-0.0201436	0.00573927
	-0.0323986	-0.0295402	-0.020726	0.0223254	-0.0776178	0.137957			0.00262738	-0.0102551	0.000279205	-0.000466258	-0.00403377	-0.00103392	0.00947507	0.00160064	9.74791e-05	0.0034299	-0.00173592	1.52408e-05
	0.0155843	0.016962	0.0152075	0.0110788	0.0110288	-0.0698614			0.00971523	0.00226102	0.000264165	0.00474687	0.0040175	2.54257e-05	-0.00268121	-0.00561802	0.00301714	-0.00199212	-0.00546914	-0.00828687
	-0.00821174	0.00886807	-0.0577927	-0.0243412	-0.057974	0.139452			0.00361348	0.00604639	0.000278041	0.000375557	-0.00314064	-0.00425864	0.00135491	-0.00017869	0.000188447	-0.00137548	-0.00280831	-9.50705e-05
	-0.0355045	-0.0610387	-0.0678903	-0.107384	-0.128058	0.399876			-0.00610968	0.019297	0.0132874	-0.00464421	-0.00546952	-0.00333093	-0.00361912	-0.00149465	0.00321311	0.000134247	-0.00654736	-0.00471622
	0.0345847	0.023406	0.00958063	-0.0181301	-0.0397743	-0.00966697			-0.00144139	0.00783009	-0.00263554	-0.00131422	-0.00139013	0.000561344	-0.00198222	0.000571536	0.00107149	0.00108181	-3.7806e-05	-0.00231496
	-0.0253829	0.0401114	0.0288804	-0.0160921	-0.0171185	-0.0103983			-0.0127124	0.0145044	0.015102	-0.0113824	-0.00105216	0.012675	0.00408443	-0.00693469	-0.000807338	0.00337914	-0.0105994	-0.00625665
	0.017833	-0.0141732	0.0397064	0.0157406	-0.00208241	-0.0570244			-0.0145979	0.00418746	0.00937048	0.00565631	0.00369116	0.0129202	0.0107591	-0.00443474	-0.0031229	-0.0114552	-0.00967148	-0.00330242
	-0.0477678	0.00594147	0.0123863	0.0207824	0.0124966	-0.00383903			-0.0175276	0.00248619	0.000489246	0.0107988	0.00425825	0.0143847	0.0178412	-0.00490358	-0.00222778	-0.0116757	-0.00758323	-0.00634066
	-0.0346839	0.0118623	0.0327367	0.0326548	0.0276596	-0.0702296			0.0062007	-0.0212305	0.0191925	0.0183058	-0.00322239	0.0102258	-0.00319535	-0.00214193	0.00361195	-0.0129255	-0.00644292	-0.00837822
	-0.0753194	0.0351126	0.0424579	0.078208	0.0308821	-0.111341			-0.022526	0.0136279	0.0517929	0.0237441	-0.000960974	0.0196074	-0.0155603	-0.00547126	-0.00951112	-0.00946414	-0.0162399	-0.0290386
	-0.0140689	-0.00198836	0.00631748	0.0191426	-0.00192646	-0.00747642			0.0313813	-0.0104056	0.00775571	0.00650029	0.00215366	-0.0101132	0.00581825	-0.00827704	-0.00311224	-0.00539876	-0.0150759	-0.00122647
	-0.00895857	-0.00253278	0.00412434	0.00222373	0.00507117	7.21091e-05			0.0994261	0.0163897	-0.00875689	0.00944932	0.0168103	0.00737444	-0.0121179	0.00742819	-0.0251381	-0.029782	-0.0291865	-0.0518968
	-0.00839187	0.00847111	0.00204931	-0.000772125	-0.00185677	0.000500347			0.00839191	-0.0159203	-0.00797013	0.0231655	0.0233885	-0.00110692	-0.00262917	-0.0155044	0.0150455	-0.0116303	-0.00560866	-0.00962148
	-0.0729656	0.0330024	0.0461095	0.0363633	0.0343855	-0.0768951			-0.0249883	-0.0210865	0.0100014	0.00369099	0.00775835	-0.00645879	0.00961319	0.027999	0.00777751	-0.00826271	-0.00939377	0.00334956
	-0.0383455	0.0319388	0.0385339	0.0140835	-0.0117307	-0.0344799			-0.0227531	-0.0175523	0.0202521	-0.0191629	-0.00323129	0.00859793	0.00489333	0.0208847	0.0291153	-0.00315781	-0.00912965	-0.00875633
	-0.00461146	0.00547189	0.00475092	0.00202749	-0.00742402	-0.00021481			0.00408806	-0.00677826	-0.0119665	-0.00397796	-0.00159628	-0.000900941	-0.00184609	-0.00380564	0.0146055	0.00468248	0.00792702	-0.000431389
	0.0317417	0.0067276	-0.00288316	0.0145291	-0.0063856	-0.0437296			0.0489668	0.0312798	0.0220229	-0.331583	0.0301406	0.0305307	0.0272335	0.0261872	0.0272744	0.0306607	0.030992	0.0262939
	-0.105118	0.0301624	0.0209814	0.044593	0.011011	-0.00162967			-0.0193265	-0.0808525	0.010695	0.0197092	0.00954184	-0.00592113	0.000119386	0.00979254	0.00270287	0.0258433	0.00991789	0.0177781
	-0.0267893	0.0103884	0.0102767	0.0109299	-0.00165246	-0.00315325			0.0185837	0.046464	0.0328241	0.0124881	-0.0136055	0.00465703	-0.0101634	-0.00918089	-0.00952376	-0.0225724	-0.0265328	-0.0234382
	-0.157536	0.0741425	0.0498529	0.0324326	-0.0018768	0.00298439			0.0087288	0.024644	0.0366906	0.0539348	0.0384658	0.0183474	-0.021534	-0.0280722	-0.018872	-0.0285243	-0.0349208	-0.0488882
	0.151675	0.0110019	0.00213419	-0.0194439	-0.0395438	-0.105824			0.0323871	0.022696	0.067334	0.0379321	-0.0113676	0.0212405	-0.0180054	-0.0175241	-0.0331257	-0.0248323	-0.0308694	-0.0458652
	-0.00317899	-0.000592833	0.00186136	0.000145585	0.00815746	-0.00639258			0.00813538	-0.00888783	0.00512071	0.0079683	-0.000634021	-0.00382016	0.00292219	-0.00246109	0.0126784	0.00122588	-0.0168752	-0.00537264
	0.0120865	-0.00805968	-0.00364508	-0.00539969	8.36964e-05	0.00493427			-0.0587243	0.0701499	0.00388529	0.0386351	0.0274221	0.0289452	0.0153536	0.0208675	-0.0624511	-0.0264436	-0.0495202	-0.00811945
	0.000982834	-0.00151255	-0.00291232	-0.00210705	0.00050411	0.00504497			0.048675	0.00704782	0.00290159	0.0228937	-0.0054376	0.0280305	0.00686456	-0.0180743	-0.0105985	-0.0220889	-0.0448606	-0.0153532
	0.0115519	-0.00276251	0.0153513	0.00752778	-0.00310846	-0.02856			-0.0321364	-0.00255871	0.0176428	0.00495795	0.0191587	0.00640026	-0.00326761	0.00690949	0.0102853	-0.00564025	-0.00940966	-0.0123419
	-0.0836443	0.0754267	0.0454914	0.0292576	0.0211481	-0.0876796			-0.0696337	0.0258554	-0.00940081	0.00324103	0.0433777	0.0151245	0.0312752	-0.0115664	-0.019314	0.0204138	-0.00117482	-0.0281978
	-0.0217124	-0.0540651	-0.00765695	0.0183748	-0.00888838	0.0739481			-0.0321276	-0.00895112	0.0246276	0.0555828	-0.00800306	0.00909493	0.00640971	-0.000217682	-0.00144681	-0.000762987	-0.0262351	-0.0179707
	-0.000385008	0.000834576	0.00108457	0.00206514	0.000588569	-0.00418785			-0.00738114	0.0254674	0.00232292	-0.00688247	0.0155589	0.0115773	-0.00877331	-0.000138633	-0.000874996	-0.00816192	-0.00970265	-0.0130114
	0.0478057	-0.0218403	0.0193258	0.0213663	-0.0269557	-0.0397019			0.0068726	-0.0107214	0.0982577	-0.00320467	0.0476553	-0.00968581	-0.0280476	-0.000667835	-0.0256525	-0.0322449	-0.0206916	-0.0218694
	-0.00954193	-0.0126819	0.00273719	-0.00802604	-0.00927255	0.0367853			-0.0263268	-0.00294584	0.0390967	0.0161222	0.00485989	0.00448008	-0.0177147	-0.00245773	0.00390038	-0.00385615	-0.0181952	0.00303723
	0.0219002	0.026114	0.0161804	0.0138337	-0.0207573	-0.057271			0.0491609	-0.00660176	-0.0162249	-0.0018201	0.00552954	0.0163596	-0.00710757	-0.000940722	-0.00715043	-0.0094708	-0.00619026	-0.0155435
	0.0765834	-0.00949681	0.0503179	0.0136524	-0.0373312	-0.0937257			0.0341711	-0.0561587	-0.0240706	0.0570699	-0.0283251	0.0546099	0.0226339	0.0313813	-0.0263099	0.0149435	-0.0273201	-0.0526251
	0.000250816	0.000821396	0.00351147	0.00114678	0.000595684	-0.00632614			0.00077134	0.0491234	0.00791271	-0.0183322	-0.00118547	0.00160996	0.00802498	0.000540492	-0.0201053	-0.0112277	-0.0259699	0.00883761
	-0.0182742	0.0321229	0.00393357	0.00938058	0.122912	-0.150075			-0.0129593	5.87314e-05	0.0101502	-0.00104989	0.0188437	0.00297367	0.00196119	0.00114032	-0.00612137	-0.00286457	0.00266924	-0.0148018
	-0.00398005	0.00639292	0.023411	0.0057906	-0.00834278	-0.0232717			-0.0091604	0.0197445	0.024528	0.00414059	0.0196264	0.00914171	0.00122061	0.0265883	0.00982797	-0.0413209	-0.0286301	-0.0357067
	0.0349913	0.047366	0.0165737	0.0349005	-0.0481876	-0.0856439			-0.0037921	-0.0333811	0.0520755	0.00560239	0.0150205	0.0204899	-0.0181834	0.00587736	-0.0225678	0.00111226	-0.00817901	-0.0140744
	0.00272641	0.00268673	0.00259441	0.00141685	-0.000587825	-0.00883657			-0.0265243	-0.00621861	0.0510792	-0.0058355	0.018448	0.00218144	0.00387566	-0.00121784	-0.0126283	-0.00363452	-0.00920382	-0.0103215
	0.011192	-0.00547494	0.00423218	0.0149268	-0.00014136	-0.0247347			0.0516271	0.0168175	0.0253987	-0.0170188	0.0236836	0.0234523	0.0136872	0.0101896	-0.0357656	-0.0606817	-0.006395	-0.044995
	0.0174391	0.00775365	0.00708815	0.0085735	-0.00584842	-0.035006			-0.0302617	-0.0217767	0.00991787	0.00328295	0.0228667	0.0513717	-0.00905783	-0.00237669	0.010398	-0.00294605	-0.0140867	-0.0173316
	0.00225957	0.00157474	0.00544418	-0.000337943	-0.00407915	-0.00486141			-0.0426959	0.00547819	-0.00594031	-0.00645478	0.0211626	0.00236693	0.017485	-0.00302752	0.0139058	0.00722378	-0.00620654	-0.0032973
	0.00879717	0.0160313	0.0079199	-0.00260891	-0.012574	-0.0175654			-0.0183882	0.00619999	0.0169312	-0.00742001	-0.00546319	0.00101445	0.00190805	-0.000951691	0.00514816	-0.000187958	0.00399116	-0.00278204
	-0.000878737	-0.00147225	0.000324325	-5.7906e-05	-0.00547549	0.00756006			-0.0300492	-0.0209355	-0.0532778	0.0089319	0.0407369	-0.00562026	0.0217001	0.0229637	-0.00755911	0.0199208	-0.0129015	0.01609
	-0.0148006	0.0108278	0.0121463	0.00970853	-0.00630098	-0.011581			-0.00196611	-0.0521571	-0.0372131	-0.00106302	0.0226679	0.0285488	0.00510065	0.0328077	0.00542444	-0.00160225	0.00421399	-0.00476191
	0.0077261	0.00710063	0.0024368	0.0121608	-0.00417864	-0.0252457			0.023006	-0.0161168	-0.00252435	-0.0157401	0.00114296	0.00928463	-0.00178161	0.00154182	0.0036242	0.00726695	-0.00513627	-0.00456742
	0.0191862	0.00415399	0.00646641	-0.000126161	-0.00727193	-0.0224086			-0.00474095	0.00528154	-0.00589548	-0.00163607	0.00204949	0.00113962	0.00501183	-0.00162125	-0.000120922	-0.00185031	0.00358743	-0.00120495
	0.00955207	0.0190019	0.00542654	0.00131163	-0.0128144	-0.0224778			-0.0407553	-0.00685327	0.00759957	0.0237756	0.00692937	0.0217972	-0.0120267	0.00782462	-0.00709853	-0.000771086	-0.00136616	0.000944736
	0.00401459	0.0112695	0.00898892	-0.00120213	-0.0035468	-0.0195241			-0.000948813	-0.0453173	0.0391383	0.0215153	-0.00207526	0.0210905	0.00236579	-0.0143285	0.010099	-0.0131184	0.00224897	-0.0206695
	-0.00243214	-0.00234046	0.000757314	0.000290924	-0.00396527	0.00768963			-0.015762	0.00420034	0.0107256	0.00647681	0.00264646	-0.00150401	0.00268918	-0.00195511	0.00377247	-0.00580071	0.00270499	-0.00819402
	-0.0873489	0.00644901	0.00910659	0.0411107	0.0506606	-0.019978			0.0149351	-0.00804593	-0.00502659	-0.00159016	0.00370759	-0.00208436	0.00211508	-0.00134119	0.0021155	0.000417469	-0.00412043	-0.00108202
	0.00187455	-0.000211306	0.0192627	0.00303542	0.00135714	-0.0253185			-0.018946	-0.00986158	0.00966681	-0.0327604	-0.0293115	0.0111072	0.0221363	0.011065	-0.0121467	0.0255013	0.0264336	-0.00288397
	0.000365753	0.0289387	0.0288371	0.0131328	-0.00832479	-0.0629496			-0.00176319	-0.0760606	0.0112958	-0.000501128	0.0301511	0.0464925	-6.78163e-06	-0.0130351	0.00533347	0.00735177	-0.00591515	-0.00334278
	0.000935625	0.0148765	0.0133979	0.00144401	-0.00180297	-0.0288511			-0.0341294	-0.00855479	0.00892119	0.00225024	-0.00852497	0.0153813	0.0223597	0.0117256	-0.0021523	0.00259085	-0.00120004	-0.00866736
	0.00115802	0.00207626	0.00476114	0.00198248	-0.000723558	-0.00925435			-0.0261007	0.0357291	0.0135281	-0.0105697	0.00363502	0.00682874	-0.00571974	-0.00743633	0.00193651	-0.00227858	-0.00219142	-0.00736111
	-0.0840574	0.00103	0.0271674	0.0363178	-0.00804337	0.0275855			0.0290758	0.00381241	0.0427858	-0.0360967	0.00566141	-0.0271329	-0.00760741	0.00102351	-0.0192202	-0.00805557	0.0408313	-0.0250774
	-0.000221477	0.0111651	0.0174825	0.0072679	-0.00836194	-0.027332			-0.0923217	0.11398	0.137977	-0.0699259	-0.0253668	-0.0049367	0.0487121	-0.0120522	-0.00808889	-0.0247052	-0.0216487	-0.0416234
	0.00804321	0.0305708	0.0351731	0.0125349	-0.0273968	-0.0589253			0.0268649	-0.0350854	0.0051601	-0.00919839	0.0302367	0.00964523	-0.0122911	0.00467285	-0.0143524	0.00535854	0.00104033	-0.0120514
	-0.157295	-0.0771648	-0.0306819	0.0492053	0.127356	0.088581			-0.00933251	-0.00749459	-0.00394762	-0.000349975	0.0137147	0.00605996	-0.00144074	0.00335299	0.00047874	0.00280113	-0.00193342	-0.00190867
	-0.00515218	-0.0204706	0.00428489	0.00608879	-0.00999144	0.0252405			-0.0220704	0.0130776	-0.0111311	0.0102562	0.00206693	-0.0155836	0.0110042	0.0128515	0.0121894	-0.00854713	-0.0068996	0.00278604
	-0.0172294	-0.0202069	0.00746277	0.0045848	0.0226462	0.00274253			-0.0537221	0.0659287	0.034675	-0.0174918	-0.0175648	0.0358022	-0.022069	0.038551	-0.010999	-0.00568521	-0.0263245	-0.0211005
	-0.00669054	0.00774631	0.00236468	0.00590248	-0.0087427	-0.000580242			-0.0329202	0.0154822	-0.0100482	-0.0172021	-0.0153383	0.00961832	0.016614	0.0176668	0.0112336	0.00437601	-0.0126983	0.0132162
	0.0926225	-0.0428116	-0.008276	-0.0391687	-0.12842	0.126053			-0.0177285	-0.010253	0.000441445	-0.00107639	0.0126146	-0.00116516	0.00172047	-0.00162096	0.0065732	0.00299662	0.0045259	0.00297183
	-0.0108591	-0.0106814	0.0883334	0.0765872	0.177396	-0.320776			-0.00621731	-0.014534	-0.0260852	-0.0114298	0.0214339	-0.00313524	0.0330674	-0.00645864	0.0030641	-0.0173152	0.0302136	-0.00260356
	-0.016251	-0.00333786	0.0110457	0.00801619	-0.000807603	0.00133455			-0.00966232	-0.0120864	0.00602566	-0.0381093	0.0240776	0.000286177	0.00825296	0.0327958	-0.00953509	0.00756409	0.0152875	-0.0248968
	-0.00503443	-0.00102926	0.0315624	0.0110244	0.0241987	-0.0607219			0.0303647	0.0130786	-0.0188796	-0.00873976	0.00343297	-0.00439113	-0.00813714	-0.000472635	-0.0158735	0.0139679	-0.00927899	0.00492851
	-0.0118474	0.00207401	0.00254499	0.00638462	0.016107	-0.0152632			0.00107988	0.00229782	0.00232319	-0.000787779	-0.00429896	-0.000472522	-0.00207603	0.000902721	0.000186478	2.59498e-05	-0.00161679	0.00243605
	0.220632	0.0965168	-0.0900107	0.00655908	-0.213971	-0.0197258			-0.0209	-0.0107244	0.0234539	-0.00174253	-0.0112649	0.0118311	-0.00437195	0.0121971	0.00843259	-0.00757167	-0.00265286	0.00331358
	0.158078	0.123987	0.0380525	0.0320553	-0.0983978	-0.253775			0.00347313	0.00295807	-0.00389584	-0.000540482	0.00524596	-0.00167616	-0.00273212	0.00276523	0.00177713	0.001066	-0.00091904	-0.00752188
	0.109846	-0.0137034	-0.0172517	0.056622	-0.0204865	-0.115026			0.0267287	0.00580337	0.0300717	0.0173543	0.00995896	0.00238198	-0.00638404	-0.0109581	-0.0171618	-0.019082	-0.00516072	-0.0335523
	-0.0411206	-0.0088259	0.0151552	-0.00652779	0.0113269	0.0299922			0.0148616	-0.0064979	0.0199611	-0.00549387	0.000561377	0.00470602	-0.00258948	0.0055706	-0.00328031	-0.00761068	-0.00944204	-0.0107464
	0.00733494	0.0120055	-0.00448829	-0.00099231	0.00218648	-0.0160463			-0.00880327	0.0245879	-0.0101634	0.0111654	-0.0109846	0.00144872	-0.00830216	0.00393661	0.015817	-0.0147563	-0.0257561	0.0218102
	0.43127	0.0657148	-0.188668	-0.0650867	-0.0162695	-0.22696			0.00116217	0.00585022	0.00937554	-0.000743464	-0.00228037	0.00949968	0.00399755	0.00157854	-0.00661226	-0.00462843	0.00199357	-0.0191927
	0.0283185	-0.00426419	-0.00515114	-0.00308266	0.00296011	-0.0187806			-0.0167207	0.0202447	-0.00535561	0.0269819	0.0417492	-0.00665936	0.00679182	0.00148562	-0.01649	-0.00742343	-0.0299919	-0.0146122
	-0.0257244	0.00632196	0.0113632	0.0226497	0.0117769	-0.0263874			0.0159487	-0.00190328	0.0108915	-0.00165348	0.00378884	0.00242264	0.000279691	-0.00656752	0.0100198	-0.00151078	-0.0149519	-0.0167643
	-0.0211826	-0.000988014	0.00984396	0.0243526	0.0044718	-0.0164977			0.01785	-0.0169695	0.0148312	0.0163704	0.0192561	0.000242386	-0.00929532	0.00741157	-0.00840935	-0.0149889	0.0012307	-0.0275293
	0.00462174	0.00107989	0.00500966	0.0031222	0.00995773	-0.0237912			-0.00775725	0.0125341	-0.00632033	-0.00363128	0.00509592	0.0064539	0.00697072	0.000617024	0.000736244	-4.22425e-05	-0.0133517	-0.00130515
	0.0115355	0.00551411	0.0113818	0.0133791	-0.0145661	-0.0272444			-0.0243425	0.0323372	0.021825	0.0159076	0.0243112	-0.0050801	-0.0126844	0.00543244	0.00143336	-0.0102683	-0.0185815	-0.0302901
	0.00305577	0.000144332	0.00161391	-0.000544237	-0.00098438	-0.00328539			0.00776555	0.0473989	-0.0061443	-0.00933981	0.00390018	-0.00408585	0.0097766	-0.00292898	-0.0055626	-0.0105795	-0.0122342	-0.017966
	-0.0136754	-0.00849897	0.0178033	0.00350775	-0.0141992	0.0150625			0.0605453	0.0211041	0.0254184	-0.0281574	0.000257413	-0.0107835	0.00645265	-0.00437998	-0.0135642	-0.00878245	-0.0274759	-0.0206344
	-0.0105029	-0.0033534	0.00145585	0.00195764	0.00542342	0.00501938			-0.000649316	-0.00969295	0.0123101	0.00657342	0.00280948	-0.0030421	-0.00495907	0.00283592	-0.00245598	0.00286537	-0.0149841	0.0083893
	0.0139769	-0.00347893	-0.00321859	0.00213977	-0.00326563	-0.00615348			-0.0050752	0.0118157	0.00488813	-0.00137171	-0.0047199	0.00764914	0.0309186	0.00439436	-0.0165481	0.00115475	-0.0112815	-0.0218242
	0.00850001	-0.0028584	-0.0053623	0.00609013	0.000945719	-0.00731515			-0.00420832	0.00500047	0.00359775	0.00639863	-0.00571006	0.00402484	0.00240201	-0.0056549	0.00142391	0.0099483	-0.00968642	-0.00753619
	0.00662409	0.00242819	0.00142038	0.00128201	0.00335517	-0.0151098			0.0338932	0.0201523	0.00426456	-0.0120927	-0.0197636	-0.0367466	0.00548856	-0.00674538	-0.000408167	0.0351334	0.0181277	-0.0413033
	0.00479736	0.00282921	0.00154378	0.00125953	0.00145763	-0.0118875			-0.00511111	-0.00321354	-0.000101921	-0.00751295	0.00135355	0.00169519	0.0142459	0.00864619	-0.00494816	-0.00235857	0.00692072	-0.00961528
	0.0120163	0.00246127	-0.00127454	-0.00400856	-0.00617594	-0.00301854			0.0470072	-0.0124298	0.0219162	0.00721018	-0.0202673	-0.00204765	-0.00730408	-0.0178154	-0.00144311	-0.0272126	-0.00851308	0.0208994
	0.00118234	0.00298031	0.00601876	0.00281774	0.00349995	-0.0164991			-0.00306846	0.030832	0.00504779	-0.00756239	-0.00292493	-0.00271486	-0.00923843	-0.00152256	-0.00728167	-0.00977711	-0.0139323	0.022143
	-0.0476312	-0.0878872	-0.0914164	0.0550594	0.171875	NaN			-0.00469856	0.0714565	-0.0162129	-0.0113305	-0.0253319	0.0361997	-0.0048709	-0.0170646	-0.0246378	-0.039454	0.0273937	0.00855116
	-0.0186079	-0.0201056	0.00906537	0.0114553	0.0178359	0.000356956			-0.0126678	0.00147411	-0.00330166	0.0285423	-0.00612628	0.00149821	0.00930998	0.0205048	-0.00424481	-0.00688513	-0.0222522	-0.00585147
	-0.00275672	-6.69631e-05	0.000676601	0.00135824	0.000794875	-6.03563e-06			-0.00134195	0.00832142	0.00976207	0.000459406	0.0281028	-0.00639531	-0.00603814	-0.00533231	-0.0131536	-0.010769	-0.0119239	0.00830844
	0.00297773	-0.00145544	-0.00157164	0.000168079	-0.000304764	0.000186039			0.00353084	-0.00717794	0.00583827	0.0123759	-0.000571365	-0.000917024	0.00250183	0.0087631	-0.0096742	-0.0018249	0.00919341	-0.0220379
	-0.000207753	0.00173799	-0.000849152	0.00014214	0.00206581	-0.00288904			0.0259055	-0.00215241	-0.0423706	0.00718388	0.038149	0.0279431	-0.0228323	-0.0267239	0.00268967	-0.0354689	-0.0413832	0.0690601
	-0.00455348	0.000481944	0.00178176	0.00212745	0.00101614	-0.000853805			-0.000664519	0.0361255	0.00258926	0.00131325	-0.0198134	0.0270285	-0.0013559	0.00296101	-0.035746	-0.019562	-0.0352203	0.0423448
	0.0456671	-0.0100551	-0.00654779	-0.00498246	-0.00731026	-0.0167715			0.00688506	0.00857211	-0.00163975	0.00725279	0.00886473	0.0111326	0.00287184	0.0142462	-0.0121022	-0.00532082	-0.00958965	-0.0311729
	0.0109011	-0.0214158	0.00477129	0.0116298	0.00029461	-0.0061809			-0.0147511	-0.0123862	0.0122851	-0.00484931	0.00314659	0.0185365	0.0129551	0.0063517	-0.00477566	-0.00109989	0.00273607	-0.0181489
	0.00530788	-0.0530487	-0.0248125	-0.0206841	0.00978791	0.0834496			0.119297	-0.0234202	-0.0195112	0.0433434	-0.0118345	-0.00777753	0.00138388	-0.0322784	0.00384261	-0.044622	-0.0416099	0.0131873
	0.0512866	0.033821	-0.00519054	-0.00594278	-0.0240075	-0.0499667			-0.0113448	0.00889071	-0.004808	0.00713054	0.0263109	0.00149577	0.00605462	0.00636581	0.000959015	0.00623237	-0.00855312	-0.0387338
	-0.0246872	0.0398685	0.00216418	0.00308906	-0.0140299	-0.00640458			-0.0103725	0.00735101	0.00135466	0.00249695	0.00268509	0.0112244	-0.00354633	-0.00774989	-0.00868416	-0.00999299	0.0106396	0.00459418
	-0.00102638	-0.00102955	0.00536978	0.00169903	0.00477332	-0.0097862			-0.00257155	0.0217983	0.00222911	-0.0100499	0.00892027	0.0113575	-0.00184082	-0.00335508	0.00565442	-0.0148913	-0.00293362	-0.0143173
	-0.00649393	-0.00646386	-0.0103995	0.00878119	0.00836477	0.00621138			0.045723	0.0083004	-0.00774853	-0.00326881	0.00928172	0.022963	-0.00981582	0.00375823	-0.00684758	0.0147601	-0.0522416	-0.0248641
	-0.000669619	-0.00410236	0.00190058	0.0129952	0.00332229	-0.0134461			0.0136382	0.007205	-0.00848695	-0.00181578	-0.00409752	0.0144685	-0.00143319	-0.00739749	-0.00822709	0.00307777	0.000962165	-0.00789367
	0.000211853	0.000453789	3.64994e-05	0.000597485	-9.49596e-05	-0.00120467			0.0258854	0.108914	-0.0813706	-0.0431942	-0.0251318	-0.0417155	-0.0817148	-0.129625	-0.0466672	0.656519	NaN	-0.3419
	-0.000116084	0.000261425	0.000226218	0.00145761	0.000271377	-0.00210054			0.0140633	-0.0275688	-0.0383333	-0.0490571	-0.0588456	-0.0296983	-0.00491292	-0.00107964	-0.11041	0.0296339	0.276208	NaN
	0.00316103	-0.000629942	0.00228909	0.00080605	-0.00233008	-0.00329615			-0.117407	-0.170448	-0.0383877	-0.106788	-0.147797	-0.106564	0.235681	0.288522	0.77607	-0.60095	NaN	-0.01193
	0.014442	0.0138077	0.00441425	-0.0089414	-0.00655898	-0.0171636			-0.0525561	-0.0435382	0.329775	0.0807919	0.00885187	-0.0429112	0.037628	-0.0619465	-0.0746656	0.168326	-0.116956	-0.2328
	0.00459608	0.00538264	0.0109753	0.000764407	-0.00567762	-0.0160408			-0.00881775	-0.00948919	0.0118537	0.00254282	0.0588751	-0.0084869	-0.00942524	-0.00326297	0.0165079	-0.0194018	0.0129429	-0.0438385
	-0.00412348	-4.62025e-05	0.00562146	0.000670709	0.000370924	-0.00249341			-0.00131639	0.00183785	0.00288443	-0.000846616	0.00312417	0.000180114	0.00104409	0.0133251	0.00206162	0.00460876	-0.00525546	-0.0216477
	0.00233406	-0.00196873	0.00432595	-0.00138385	-0.001586	-0.00172143			0.0141589	0.01589	0.0250048	0.00208172	-0.00659367	-0.00186558	-0.0117377	-0.0107912	-0.0160571	0.0455915	-0.0269357	-0.0287458
	0.000273846	0.000598277	0.000245881	0.000432333	2.60813e-05	-0.00157642			-0.0122428	0.00199994	-0.0136733	-0.0274425	0.0156105	0.0210766	0.0335243	0.0743711	-0.035863	-0.0333352	-0.0262415	0.00221591
	-0.00363543	-0.000706336	0.00287528	-0.000704705	-0.00067648	0.00284767			-0.0114755	-0.00372234	0.000729177	-0.0129067	-0.0133464	0.0100936	-0.0032923	0.011834	-0.0253106	-0.0150091	-0.040119	0.102525
	-0.00285721	-0.00108471	0.00105848	0.00147101	0.00264276	-0.00123032			-0.0114788	-0.0103132	-0.0108119	-0.0097691	-0.00920067	-0.0128246	-0.0127142	-0.00936907	-0.00962426	-0.015551	0.00124906	0.110408
	0.0287977	0.00829168	0.00124224	-0.0426859	0.0055803	-0.00122599			0.0100705	0.0019593	0.063149	0.0200356	0.0107736	-0.00507028	-0.000997743	0.00632464	-0.0163844	0.012339	-0.0658339	-0.0363653
	0.00096571	0.00124184	0.00129517	0.000913537	0.00115232	-0.00556858			-0.00219166	0.0260077	-0.00393998	0.0203775	0.0227376	-0.023602	-0.0192264	-0.0145649	0.00850711	-0.0520897	0.0379846	NaN
	0.00422344	0.0429116	0.0297463	-0.00017918	-0.0477621	-0.0289401			0.005795	0.0281904	0.00474748	-0.00478506	0.000309861	-0.00653491	0.00605869	0.00571652	0.00726774	-0.00116702	-0.0470159	0.00141721
	0.0204912	0.00402221	0.015115	-0.00865568	-0.0152653	-0.0157074			0.0101239	0.0108814	0.0110773	0.00894915	0.012683	0.0152828	0.0104477	0.00847534	0.00825177	0.00501093	-0.0344328	-0.0667505
	0.0550261	-0.0087536	-0.0149593	-0.0194127	-0.0207513	0.00885084			0.00811203	0.000280653	0.00497923	-0.0019094	-0.000597567	0.000268947	0.00277775	0.00309118	-0.00501719	-0.00141824	-0.0100367	-0.000530684
	-0.00214857	0.0330688	0.0302045	0.0116093	-0.0128376	-0.0598964			-0.00983171	0.00480394	0.0154164	0.00284646	0.00793149	0.0177202	0.012959	-0.0108768	0.00870165	-0.0381244	0.00675147	-0.0182978
	0.00360333	-0.00476849	0.00636572	0.00502386	-0.00805442	-0.00217			-0.0448279	-0.0309546	-0.00917531	-0.00407422	-0.0250271	0.0226754	-0.029342	-0.0140646	0.100412	0.00862329	NaN	0.0257553
	-0.0123357	-0.0106352	-0.013539	-0.013609	0.00158379	0.048535			-0.0181611	-0.0123155	-0.00565001	-0.00641398	-0.00815011	-0.014011	-0.0109516	-0.020076	-0.022637	0.021018	0.0973483	NaN
	-0.00542904	-0.0031196	-0.00557228	-0.00145805	0.0456987	-0.0301197			-0.014277	-0.0238521	-0.000235267	0.0126799	0.00366977	0.0136683	0.0124894	0.0387712	-0.0386469	-0.00986454	7.46853e-05	0.0055227
	0.0288521	0.0153864	0.0246401	0.0216562	-0.0108919	-0.0796429			-0.0100782	-0.00450823	-0.000798342	0.0196802	0.049887	0.000483376	-0.00353825	-0.0126549	-0.0264982	0.0525702	-0.0222896	-0.0422552
	0.0096797	-0.00318078	0.00219426	-0.0011043	-0.00175487	-0.00583401			0.00424645	-0.0104686	-0.0423672	-0.00278968	-0.0481497	-0.0239477	0.0384467	0.0832527	0.300779	0.0979183	-0.191971	-0.20495
	-0.0188364	-0.000454371	0.000547682	-0.00787683	-0.0136083	0.0402282			0.00498002	0.00176013	0.000460751	0.005951	0.00445538	0.0034855	0.0139009	0.0104573	-0.0031989	-0.000448038	-0.0178696	-0.0239345
	-0.00199017	0.00219423	0.00105868	0.000870314	-0.0043642	0.00223114			0.000842379	0.00326143	0.00126001	0.0406621	-0.00406866	-0.00181787	0.00828069	-0.00193743	0.00093005	0.0310034	-0.0402576	-0.0381586
	0.0141737	0.0180603	0.0065806	-0.00616342	-0.0343254	0.00167419			0.00623194	0.0385773	-0.000714725	-0.0185762	0.0262189	-0.00307739	0.0117506	-0.0101828	-0.00350884	0.0338224	-0.0329842	-0.0475568
	0.0263739	-0.00136206	0.0199739	0.00276278	-0.0251441	-0.0226044
	-0.0136962	0.000654169	0.00996325	-0.0104997	0.015703	-0.0021245
	0.00202082	1.30493e-05	0.00345878	0.00113993	-0.00170862	-0.00492396
	0.000973311	-0.000218494	0.00043303	0.000471827	0.00030062	-0.00196029
	0.00516806	-0.00101181	0.000504615	-0.000703746	-0.00071569	-0.00324142
	-0.00275211	0.00056249	-0.00270147	0.00472031	-0.00113469	0.00130548
	0.00632123	0.00165774	-0.00146403	-0.00164766	-0.00210754	-0.00275974
	-0.000112826	0.0111085	0.00326504	-0.000857087	-0.00257697	-0.0108267
	-0.00379935	-0.00386794	-0.00227575	0.000770514	0.0121886	-0.00301603
	-0.0102576	0.0461209	0.00481988	-0.000929565	-0.0133679	-0.0263857
	-0.00152664	0.000174031	0.00220882	0.000446667	-0.00106407	-0.000238813
	-0.0347956	-0.0209899	-0.00193058	0.000807798	-0.0178051	0.0747133
	-0.0189702	-0.00477129	-0.00314842	-0.00269818	0.0105543	0.0190338
	-4.72959e-05	0.00440201	-0.00279256	0.0111573	0.00841637	-0.0211359
	0.00130197	0.00203439	0.00245956	0.00585352	0.00379217	-0.0154416
	0.00265007	0.0024111	0.000379146	0.00152781	-0.00220001	-0.00476811
	0.0017261	0.00367946	0.00380319	0.00479894	0.00134393	-0.0153516
	-0.00963822	-0.00157958	0.0153345	0.00548736	-0.00935663	-0.000247434
	-0.0149717	-0.0275434	-0.0103035	-0.0196526	0.00939893	0.0630723
	-0.00721588	-0.00222934	0.000280816	-0.00184604	0.00294743	0.00806301
	-0.0105018	-0.00351582	-0.00341484	1.17791e-05	0.00100118	0.0164195
	0.00438876	-0.00596688	-0.00529606	-0.00280984	-0.00548165	0.0151657
	-0.00495177	-0.00233749	0.00440357	0.00210634	0.00794481	-0.00716546
	-0.0039896	0.00692238	0.00712836	0.0269144	0.0111502	-0.0481257
	-0.0216536	-0.00198464	-0.0158193	0.0087004	0.0026261	0.0281311
	-0.00547253	-0.0116292	0.00139241	0.00216124	0.00677991	0.00676817
	0.00542296	0.0100381	0.0138031	0.00740298	0.00749869	-0.0441659
	-0.037859	-0.000486391	0.0459296	0.0460927	-0.0110844	-0.0425927
	0.108071	0.00302924	-0.00333634	-0.0885188	0.000744525	-0.0199896

## Sheet: Fig6d
Fig6d
	-0.828571		-0.909091		-0.485714		-0.482517		-0.5		0.335664			-0.1758		-0.0729		0.9265			-0.0481		0.013		-0.0065
	-0.942857		-0.601399		-0.485714		0.13986		0.771429		0.041958			0.8254		0.1581		0.6074			-0.4003		0.0333		-0.1899
Monkey J	-0.828571	Monkey L	-0.881119	Monkey J	0.142857	Monkey L	-0.13986	Monkey J	-0.2	Monkey L	-0.741259		Monkey J	0.951		0.3057		0.6566		Monkey L	0.5709		0.5155		0.2129
Rho Spike count x Dur	-0.657143		-0.713287	Rho Firing rate x Dur	-0.142857		-0.181818	Rho Firing rate x PPC change	-0.428571		-0.013986		Rho Rate	0.0167		-0.2848		0.2675		Rho Rate	0.0807		0.3563		0.3484
	-0.828571		-0.258741		-0.142857		0.251748		0.428571		0.118881		NBW	-0.0122	NWNB	0.6606	BW	0.6566		NBW	0.1451	NWNB	-0.2038	BW	-0.0322
	-0.542857		-0.909091		0.314286		0.440559		-0.942857		-0.755245			-0.2121		0.8182		0.2312			0.4274		0.2001		-0.0085
	-0.828571		-0.657343		-0.257143		0.685315		-0.0285714		-0.545455			0.9152		0.1879		0.9515			-0.2273		0.3281		0.3482
	-0.942857		-0.846154		-0.428571		0.244755		-0.142857		-0.181818			-0.0545		0.4407		0.4061			0.0052		0.2416		0.2029
	-0.428571		-0.839161		0.771429		0.559441		-0.828571		0.104895			0.8545		0.5636		-0.3576			-0.0482		0.0556		-0.1452
	-0.771429		-0.405594		0.314286		0.251748		0.0285714		-0.132867			0.6003		-0.0182		0.05			0.4195		0.5544		-0.286
	0.942857		-0.839161		1		0.895105		-0.542857		-0.286713			-0.2333		0.6074		0.1152			0.2895		0.2		-0.1295
	0.428571		-0.895105		0.942857		0.475524		0.371429		-0.272727			0.7441		-0.0545		0.4909							0.3737
	-0.6		-0.636364		-0.2		0.664336		-0.0857143		-0.426573			0.0182		-0.3333		0.3587							0.3805
	-0.0857143		-0.727273		0.371429		0.657343		-0.2		-0.51049			0.2121		0.8424		-0.3939
	0.0857143		-0.335664		0.371429		0.944056		0.257143		-0.461538			-0.2121		0.8909		0.9758
	-0.6		-0.272727		0.942857		0.454545		0.6		-0.867133			-0.2242		0.6848		0.8389
	-0.771429		-0.0909091		0.428571		0.545455		0.0285714		-0.20979			0.2364		-0.1273
	-0.942857		-0.587413		0.771429		0.307692		-0.0857143		0.146853			0.1758
	0.828571		-0.496503		1		0.272727		-0.0857143		0.335664			0.693
	-0.257143		-0.86014		0.828571		-0.328671		-0.314286		0.594406			0.2485
	-0.657143		-0.745455		0.885714		-0.427273		-0.828571		-0.132867			0.7333
	-0.828571		-0.027972		-0.371429		0.86014		0.0285714		0.51049			0.0061
	-0.828571		-0.811189		0.828571		-0.020979		0.0285714		-0.881119			0.2848
	0.771429		-0.867133		1		-0.426573		-0.0857143		-0.811189
	-0.771429		-0.902098		-0.142857		-0.0909091		-1		-0.909091
	-0.942857		-0.93007		0.942857		-0.27972		0.0857143		-0.34965
	0.828571		-0.832168		0.942857		-0.216783		0.0857143		-0.412587
	-0.828571		-0.951049		0.828571		-0.0699301		0.257143		-0.811189
	-0.257143		-0.748252		0.942857		0.895105		-0.714286		-0.216783
	0.828571		-0.902098		1		-0.587413		-0.428571		-0.132867
	-0.0285714		-0.818182		0.142857		0.034965		0.771429		-0.160839
	-0.942857		-0.811189		0.885714		0.678322		-0.2		-0.629371
	-0.371429		-0.657343		0.142857		0.391608		-0.771429		-0.657343
	-0.828571		-0.839161		0.942857		0.384615		0.714286		-0.174825
	-0.142857		-0.594406		0.942857		0.818182		-0.942857		-0.405594
	0.257143		-0.832168		1		-0.657343		-0.828571		-0.258741
	-0.942857		-0.923077		0.942857		0.223776		-0.257143		-0.314685
	-0.0285714		-0.916084		0.885714		0.20979		-0.0285714		-0.20979
	-0.942857		-0.888112		0.2		-0.615385		-0.6		-0.482517
	-0.142857		-0.944056		1		0.51049		-0.885714		-0.216783
	-1		-0.58042		0.771429		0.65035		-1		-0.174825
	-1		-0.888112		0.771429		-0.552448		-0.428571		-0.79021
	-1		-0.937063		-0.0857143		-0.356643		-0.828571		0.034965
	-1		-0.300699		0.657143		0.727273		-0.828571		0.20979
	-0.942857		-0.86014		0.428571		0.034965		-0.942857		0.0699301
	-1		-0.559441		0.142857		0.132867		0.314286		0.426573
	0.314286		-0.753066		0.942857		0.58042		-0.0857143		0.286713
	-0.942857		-0.888112		-0.0857143		0.699301		-0.657143		-0.00699301
	0.142857		-0.944056		1		0.216783		-0.942857		0.160839
	-0.828571		-0.916084		1		0.58042		-0.942857		0.020979
	-0.714286		-0.965035		0.0857143		-0.741259		-0.828571		-0.223776
	-1		-0.587413		-0.0285714		0.832168		0.371429		-0.293706
	-0.828571		-0.958042		-0.0857143		-0.034965		0.428571		0.0699301
	-0.0285714		-0.13986		0.942857		0.706294		-0.371429		0.552448
	-0.485714		-0.559441		0.485714		0.34965		-0.657143		-0.0769231
	-0.542857		-0.846154		-0.0285714		0.377622		-0.657143		0.13986
	-0.942857		-0.748252		0.771429		0.223776		-0.6		-0.13986
	-0.714286		-0.839161		-0.0857143		-0.167832		0.542857		-0.300699
	-0.657143		-0.713287		0.6		-0.244755		-0.6		-0.111888
	-0.257143		-0.657343		0.371429		0.405594		-0.6		-0.216783
	-0.0285714		-0.916084		0.6		0.132867		0.942857		0.342657
	-0.828571		-0.713287		0.714286		-0.020979		0.542857		0.146853
	-0.885714		-0.916084		0.885714		-0.328671		0.542857		-0.167832
	-1		-0.531469		0.428571		0.692308		-0.257143		0.356643
	-0.371429		-0.622378		-0.257143		0.398601		0.0285714		0.615385
	0.142857		-0.755245		0.714286		0.202797		0.0857143		0.405594
	-0.257143		-0.594406		0.0857143		0.440559		0.485714		0.258741
	-0.942857		-0.937063		0.371429		-0.216783		-0.0285714		-0.13986
	-0.828571		-0.993007		0.885714		0.678322		0.142857		-0.111888
	-0.0857143		-0.615385		0.428571		0.776224		-0.714286		0.27972
	0.657143		-0.902098		0.942857		0.79021		-1		-0.41958
	0.142857		-0.832168		0.142857		-0.048951		-0.828571		-0.874126
	-0.942857		-0.811189		1		0.342657		0.828571		-0.636364
	-0.942857		-0.685315		0.828571		-0.0769231		-0.714286		-0.0979021
	0.428571		-0.888112		0.485714		0.265734		-0.771429		-0.482517
	-0.771429		-0.804196		0.2		-0.272727		-0.485714		-0.426573
	-0.828571		-0.328671		0.828571		0.804196		0.0857143		-0.587413
	-0.6		-0.58042		0.485714		0.27972		0.257143		-0.51049
	0.828571		-0.923077		1		0.27972		-0.142857		-0.104895
	-0.257143		-0.664336		0.657143		-0.00699301		-0.6		-0.517483
	-1		-0.664336		0.828571		0.454545		-0.942857		-0.671329
	-0.942857		-0.685315		0.942857		0.328671		0.2		-0.664336
	-1		-0.937063		1		0.391608		0.942857		0.00699301
	0.0857143		-0.902098		1		-0.678322		-0.6		-0.447552
	-0.771429		-0.622378		0.428571		0.538462		-0.542857		-0.384615
	-1		-0.818182		0.657143		-0.132867		-0.657143		-0.216783
	-0.6		-0.937063		1		-0.405594		-0.942857		0.132867
	-1		-0.93007		-0.257143		-0.636364		-0.828571		-0.300699
	-0.428571		-0.811189		1		0.20979		-0.142857		-0.328671
	0.1		-0.825175		0.9		0.174825		0.6		-0.167832
	-0.314286		-0.916084		1		-0.020979		0.6		-0.230769
	-0.885714		-0.65035		0.771429		0.223776		0.6		-0.552448
	-1		-0.79021		0.942857		0.223776		0.0285714		-0.265734
	-0.714286		-0.339755		0.885714		-0.0699301		-0.142857		-0.0699301
	-0.942857		-0.839161		1		-0.286713		0.257143		-0.20979
	-0.2		-0.881119		0.771429		-0.020979		-0.6		-0.545455
	0.314286		-0.923077		0.942857		0.370629		-0.2		0.013986
	-0.0285714		-0.685315		0.942857		0.601399		0.657143		-0.300699
	0.142857		-0.818182		0.942857		0.559441		-1		-0.307692
	-0.371429		-0.86014		0.542857		0.272727		-0.0285714		0.104895
	-0.942857		-0.853147		-0.714286		0.832168		-0.0857143		-0.517483
	-1		0.293706		-0.714286		0.727273		0.6		-0.524476
	-0.371429		-0.972028		0.6		-0.475524		0.0285714		-0.272727
	-1		-0.514887		0.142857		-0.286713		-0.6		-0.418182
	-0.828571		-0.788092		0.942857		-0.657343		0.0285714		0.290909
	-1		0.0181818		-0.6		0.1		-0.828571		0.4
	-0.942857		0.581437		0.657143		0.622378		-0.942857		-0.461538
	-1		-0.182137		-0.2		0.325745		-0.771429		-0.111888
	-0.428571		-0.517483		0.942857		0.538462		0.2		-0.0909091
	-0.714286		0		1		0.587413		-0.314286		-0.643357
	-0.942857		-0.605649		0.885714		0.167832		-0.714286		-0.0909091
	0.428571		-0.554545		0.942857		0.654545		0.657143		-0.0909091
	-0.657143		-0.954545		0.942857		0.345455		0.428571		0.377622
	-0.942857		-0.827273		-0.257143		-0.290909		-0.714286		-0.594406
	-1		-0.372727		0.771429		0.318182		-0.485714		-0.172727
	-0.257143		-0.818182		0.142857		0.769231		-0.771429		-0.335664
	-1		-0.990909		-0.142857		0.272727		-0.942857		-0.734266
	0.2		-0.923077		0.428571		0.566434		-0.428571		-0.58042
	-0.428571		-0.447552		-0.0857143		0.146853		-0.657143		-0.27972
	-1		-0.0210158		0.0857143		0.230769		-0.257143		0.718182
	-0.942857		-0.918182		0.771429		-0.427273		0.485714		0.209091
	-0.542857		-0.251748		0.257143		0.195804		-0.0285714		0.181818
	-0.828571		-0.133334		-0.6		0.426573		-0.828571		-0.370629
	-0.885714		-0.350798		0.942857		0.154545		-0.657143		-0.048951
	-0.942857		-0.7986		0.942857		-0.146853		0.485714		-0.531469
	-0.542857		-0.402803		0.885714		0.118881		0.2		-0.391608
	-0.942857		0.228072		1		0.825175		-0.771429		-0.503497
	-0.0857143				1				-0.771429
	-0.6				0.257143				0.371429
	-0.885714				0.142857				-0.714286
	-0.942857				0.0285714				-0.6
	-0.828571				0.942857				-0.657143
	-0.485714				0.485714				0.6
	-0.942857				0.142857				-1
	-1				0.885714				-0.828571
	-1				-0.6				0.6
	-0.257143				0.942857				-0.657143
	-1				-0.0857143				0.0857143
	-0.885714				0.2				0.828571
	-0.828571				1				1
	0.428571				1				-0.0857143
	0.542857				0.828571				0.0857143
	-0.942857				0.485714				-0.942857
	-0.828571				0.714286				-0.428571
	0.6				0.942857				0.314286
	-0.485714				0.257143				0.714286
	-0.942857				0.714286				0.942857
	-0.828571				0.6				1
	-0.828571				0.828571				0.257143
	-0.257143				0.885714				0.0857143
	-0.0579771				0.6				0.0857143
	-0.428571				0.542857				0.885714
	0.6				0.657143				0.885714
	-0.314286				-0.142857				-0.314286
	0.6				0.771429				-0.2
	0.428571				0.485714				-0.714286

[truncated: 19 more sheets: Fig7a1, Fig7a2, Fig7b, Fig8c, Fig8e, Fig9b, Fig9e, Fig9h, FigS1a, FigS1b, FigS1c, FigS1d, FigS2c, FigS3e, FigS4a, FigS4b, FigS5, FigS8b, FigS9c]
